# Supplementary material for: ReTrOS: a MATLAB toolbox for reconstructing transcriptional activity from gene and protein expression data
Source: BMC Bioinformatics. 2017 Jun 26;18:316. doi: 10.1186/s12859-017-1695-8 (PMC5485715; doi:10.1186/s12859-017-1695-8)
Supplement: Additional file 1 — Toolbox and data. The MATLAB code for running ReTrOS toolbox. This also includes the data used in the illustrative examples and the user manual that provides the instructions on how to run the toolbox. (ZIP 52838 kb) [file 12859_2017_1695_MOESM1_ESM.zip]

Archive with 195 entries (174 files):
- ReTrOS-master/
- ReTrOS-master/example_data/
- ReTrOS-master/example_data/17C_RBL.txt
- __MACOSX/
- __MACOSX/ReTrOS-master/
- __MACOSX/ReTrOS-master/example_data/
- __MACOSX/ReTrOS-master/example_data/._17C_RBL.txt
- ReTrOS-master/example_data/clock_genes_mRNA.txt
- __MACOSX/ReTrOS-master/example_data/._clock_genes_mRNA.txt
- ReTrOS-master/example_data/Data_references.txt
- __MACOSX/ReTrOS-master/example_data/._Data_references.txt
- __MACOSX/ReTrOS-master/._example_data
- ReTrOS-master/README.md
- __MACOSX/ReTrOS-master/._README.md
- ReTrOS-master/ReTrOSv5.4/
- ReTrOS-master/ReTrOSv5.4/output/
- ReTrOS-master/ReTrOSv5.4/output/17C_RBL/
- ReTrOS-master/ReTrOSv5.4/output/17C_RBL/plots_smooth/
- ReTrOS-master/ReTrOSv5.4/output/17C_RBL/plots_smooth/WT_CAB (1).pdf
- __MACOSX/ReTrOS-master/ReTrOSv5.4/
- __MACOSX/ReTrOS-master/ReTrOSv5.4/output/
- __MACOSX/ReTrOS-master/ReTrOSv5.4/output/17C_RBL/
- __MACOSX/ReTrOS-master/ReTrOSv5.4/output/17C_RBL/plots_smooth/
- __MACOSX/ReTrOS-master/ReTrOSv5.4/output/17C_RBL/plots_smooth/._WT_CAB (1).pdf
- ReTrOS-master/ReTrOSv5.4/output/17C_RBL/plots_smooth/WT_CAB (1).png
- __MACOSX/ReTrOS-master/ReTrOSv5.4/output/17C_RBL/plots_smooth/._WT_CAB (1).png
- ReTrOS-master/ReTrOSv5.4/output/17C_RBL/plots_smooth/WT_CAB (3).pdf
- __MACOSX/ReTrOS-master/ReTrOSv5.4/output/17C_RBL/plots_smooth/._WT_CAB (3).pdf
- ReTrOS-master/ReTrOSv5.4/output/17C_RBL/plots_smooth/WT_CAB (3).png
- __MACOSX/ReTrOS-master/ReTrOSv5.4/output/17C_RBL/plots_smooth/._WT_CAB (3).png
- ReTrOS-master/ReTrOSv5.4/output/17C_RBL/plots_smooth/WT_CAB (4).pdf
- __MACOSX/ReTrOS-master/ReTrOSv5.4/output/17C_RBL/plots_smooth/._WT_CAB (4).pdf
- ReTrOS-master/ReTrOSv5.4/output/17C_RBL/plots_smooth/WT_CAB (4).png
- __MACOSX/ReTrOS-master/ReTrOSv5.4/output/17C_RBL/plots_smooth/._WT_CAB (4).png
- __MACOSX/ReTrOS-master/ReTrOSv5.4/output/17C_RBL/._plots_smooth
- __MACOSX/ReTrOS-master/ReTrOSv5.4/output/._17C_RBL
- ReTrOS-master/ReTrOSv5.4/output/clock_genes_mRNA/
- ReTrOS-master/ReTrOSv5.4/output/clock_genes_mRNA/clock_genes_mRNA_degRates.txt
- __MACOSX/ReTrOS-master/ReTrOSv5.4/output/clock_genes_mRNA/
- __MACOSX/ReTrOS-master/ReTrOSv5.4/output/clock_genes_mRNA/._clock_genes_mRNA_degRates.txt
- ReTrOS-master/ReTrOSv5.4/output/clock_genes_mRNA/clock_genes_mRNA_switch.mat
- __MACOSX/ReTrOS-master/ReTrOSv5.4/output/clock_genes_mRNA/._clock_genes_mRNA_switch.mat
- ReTrOS-master/ReTrOSv5.4/output/clock_genes_mRNA/clock_genes_mRNA_switch.pdf
- __MACOSX/ReTrOS-master/ReTrOSv5.4/output/clock_genes_mRNA/._clock_genes_mRNA_switch.pdf
- ReTrOS-master/ReTrOSv5.4/output/clock_genes_mRNA/clock_genes_mRNA_switchTimes.txt
- __MACOSX/ReTrOS-master/ReTrOSv5.4/output/clock_genes_mRNA/._clock_genes_mRNA_switchTimes.txt
- ReTrOS-master/ReTrOSv5.4/output/clock_genes_mRNA/plots_switch/
- ReTrOS-master/ReTrOSv5.4/output/clock_genes_mRNA/plots_switch/CCA1.pdf
- __MACOSX/ReTrOS-master/ReTrOSv5.4/output/clock_genes_mRNA/plots_switch/
- __MACOSX/ReTrOS-master/ReTrOSv5.4/output/clock_genes_mRNA/plots_switch/._CCA1.pdf
- ReTrOS-master/ReTrOSv5.4/output/clock_genes_mRNA/plots_switch/CCA1.png
- __MACOSX/ReTrOS-master/ReTrOSv5.4/output/clock_genes_mRNA/plots_switch/._CCA1.png
- ReTrOS-master/ReTrOSv5.4/output/clock_genes_mRNA/plots_switch/CCA1_models.pdf
- __MACOSX/ReTrOS-master/ReTrOSv5.4/output/clock_genes_mRNA/plots_switch/._CCA1_models.pdf
- ReTrOS-master/ReTrOSv5.4/output/clock_genes_mRNA/plots_switch/CCA1_models.png
- __MACOSX/ReTrOS-master/ReTrOSv5.4/output/clock_genes_mRNA/plots_switch/._CCA1_models.png
- ReTrOS-master/ReTrOSv5.4/output/clock_genes_mRNA/plots_switch/ELF3.pdf
- __MACOSX/ReTrOS-master/ReTrOSv5.4/output/clock_genes_mRNA/plots_switch/._ELF3.pdf
- ReTrOS-master/ReTrOSv5.4/output/clock_genes_mRNA/plots_switch/ELF3.png
- __MACOSX/ReTrOS-master/ReTrOSv5.4/output/clock_genes_mRNA/plots_switch/._ELF3.png
- ReTrOS-master/ReTrOSv5.4/output/clock_genes_mRNA/plots_switch/ELF3_models.pdf
- __MACOSX/ReTrOS-master/ReTrOSv5.4/output/clock_genes_mRNA/plots_switch/._ELF3_models.pdf
- ReTrOS-master/ReTrOSv5.4/output/clock_genes_mRNA/plots_switch/ELF3_models.png
- __MACOSX/ReTrOS-master/ReTrOSv5.4/output/clock_genes_mRNA/plots_switch/._ELF3_models.png
- ReTrOS-master/ReTrOSv5.4/output/clock_genes_mRNA/plots_switch/ELF4.pdf
- __MACOSX/ReTrOS-master/ReTrOSv5.4/output/clock_genes_mRNA/plots_switch/._ELF4.pdf
- ReTrOS-master/ReTrOSv5.4/output/clock_genes_mRNA/plots_switch/ELF4.png
- __MACOSX/ReTrOS-master/ReTrOSv5.4/output/clock_genes_mRNA/plots_switch/._ELF4.png
- ReTrOS-master/ReTrOSv5.4/output/clock_genes_mRNA/plots_switch/ELF4_models.pdf
- __MACOSX/ReTrOS-master/ReTrOSv5.4/output/clock_genes_mRNA/plots_switch/._ELF4_models.pdf
- ReTrOS-master/ReTrOSv5.4/output/clock_genes_mRNA/plots_switch/ELF4_models.png
- __MACOSX/ReTrOS-master/ReTrOSv5.4/output/clock_genes_mRNA/plots_switch/._ELF4_models.png
- ReTrOS-master/ReTrOSv5.4/output/clock_genes_mRNA/plots_switch/GI.pdf
- __MACOSX/ReTrOS-master/ReTrOSv5.4/output/clock_genes_mRNA/plots_switch/._GI.pdf
- ReTrOS-master/ReTrOSv5.4/output/clock_genes_mRNA/plots_switch/GI.png
- __MACOSX/ReTrOS-master/ReTrOSv5.4/output/clock_genes_mRNA/plots_switch/._GI.png
- ReTrOS-master/ReTrOSv5.4/output/clock_genes_mRNA/plots_switch/GI_models.pdf
- __MACOSX/ReTrOS-master/ReTrOSv5.4/output/clock_genes_mRNA/plots_switch/._GI_models.pdf
- ReTrOS-master/ReTrOSv5.4/output/clock_genes_mRNA/plots_switch/GI_models.png
- __MACOSX/ReTrOS-master/ReTrOSv5.4/output/clock_genes_mRNA/plots_switch/._GI_models.png
- ReTrOS-master/ReTrOSv5.4/output/clock_genes_mRNA/plots_switch/LHY.pdf
- __MACOSX/ReTrOS-master/ReTrOSv5.4/output/clock_genes_mRNA/plots_switch/._LHY.pdf
- ReTrOS-master/ReTrOSv5.4/output/clock_genes_mRNA/plots_switch/LHY.png
- __MACOSX/ReTrOS-master/ReTrOSv5.4/output/clock_genes_mRNA/plots_switch/._LHY.png
- ReTrOS-master/ReTrOSv5.4/output/clock_genes_mRNA/plots_switch/LHY_models.pdf
- __MACOSX/ReTrOS-master/ReTrOSv5.4/output/clock_genes_mRNA/plots_switch/._LHY_models.pdf
- ReTrOS-master/ReTrOSv5.4/output/clock_genes_mRNA/plots_switch/LHY_models.png
- __MACOSX/ReTrOS-master/ReTrOSv5.4/output/clock_genes_mRNA/plots_switch/._LHY_models.png
- ReTrOS-master/ReTrOSv5.4/output/clock_genes_mRNA/plots_switch/LUX.pdf
- __MACOSX/ReTrOS-master/ReTrOSv5.4/output/clock_genes_mRNA/plots_switch/._LUX.pdf
- ReTrOS-master/ReTrOSv5.4/output/clock_genes_mRNA/plots_switch/LUX.png
- __MACOSX/ReTrOS-master/ReTrOSv5.4/output/clock_genes_mRNA/plots_switch/._LUX.png
- ReTrOS-master/ReTrOSv5.4/output/clock_genes_mRNA/plots_switch/LUX_models.pdf
- __MACOSX/ReTrOS-master/ReTrOSv5.4/output/clock_genes_mRNA/plots_switch/._LUX_models.pdf
- ReTrOS-master/ReTrOSv5.4/output/clock_genes_mRNA/plots_switch/LUX_models.png
- __MACOSX/ReTrOS-master/ReTrOSv5.4/output/clock_genes_mRNA/plots_switch/._LUX_models.png
- ReTrOS-master/ReTrOSv5.4/output/clock_genes_mRNA/plots_switch/PRR5.pdf
- __MACOSX/ReTrOS-master/ReTrOSv5.4/output/clock_genes_mRNA/plots_switch/._PRR5.pdf
- ReTrOS-master/ReTrOSv5.4/output/clock_genes_mRNA/plots_switch/PRR5.png
- __MACOSX/ReTrOS-master/ReTrOSv5.4/output/clock_genes_mRNA/plots_switch/._PRR5.png
- ReTrOS-master/ReTrOSv5.4/output/clock_genes_mRNA/plots_switch/PRR5_models.pdf
- __MACOSX/ReTrOS-master/ReTrOSv5.4/output/clock_genes_mRNA/plots_switch/._PRR5_models.pdf
- ReTrOS-master/ReTrOSv5.4/output/clock_genes_mRNA/plots_switch/PRR5_models.png
- __MACOSX/ReTrOS-master/ReTrOSv5.4/output/clock_genes_mRNA/plots_switch/._PRR5_models.png
- ReTrOS-master/ReTrOSv5.4/output/clock_genes_mRNA/plots_switch/PRR7.pdf
- __MACOSX/ReTrOS-master/ReTrOSv5.4/output/clock_genes_mRNA/plots_switch/._PRR7.pdf
- ReTrOS-master/ReTrOSv5.4/output/clock_genes_mRNA/plots_switch/PRR7.png
- __MACOSX/ReTrOS-master/ReTrOSv5.4/output/clock_genes_mRNA/plots_switch/._PRR7.png
- ReTrOS-master/ReTrOSv5.4/output/clock_genes_mRNA/plots_switch/PRR7_models.pdf
- __MACOSX/ReTrOS-master/ReTrOSv5.4/output/clock_genes_mRNA/plots_switch/._PRR7_models.pdf
- ReTrOS-master/ReTrOSv5.4/output/clock_genes_mRNA/plots_switch/PRR7_models.png
- __MACOSX/ReTrOS-master/ReTrOSv5.4/output/clock_genes_mRNA/plots_switch/._PRR7_models.png
- ReTrOS-master/ReTrOSv5.4/output/clock_genes_mRNA/plots_switch/PRR9.pdf
- __MACOSX/ReTrOS-master/ReTrOSv5.4/output/clock_genes_mRNA/plots_switch/._PRR9.pdf
- ReTrOS-master/ReTrOSv5.4/output/clock_genes_mRNA/plots_switch/PRR9.png
- __MACOSX/ReTrOS-master/ReTrOSv5.4/output/clock_genes_mRNA/plots_switch/._PRR9.png
- ReTrOS-master/ReTrOSv5.4/output/clock_genes_mRNA/plots_switch/PRR9_models.pdf
- __MACOSX/ReTrOS-master/ReTrOSv5.4/output/clock_genes_mRNA/plots_switch/._PRR9_models.pdf
- ReTrOS-master/ReTrOSv5.4/output/clock_genes_mRNA/plots_switch/PRR9_models.png
- __MACOSX/ReTrOS-master/ReTrOSv5.4/output/clock_genes_mRNA/plots_switch/._PRR9_models.png
- ReTrOS-master/ReTrOSv5.4/output/clock_genes_mRNA/plots_switch/switchTimes.pdf
- __MACOSX/ReTrOS-master/ReTrOSv5.4/output/clock_genes_mRNA/plots_switch/._switchTimes.pdf
- ReTrOS-master/ReTrOSv5.4/output/clock_genes_mRNA/plots_switch/switchTimes.png
- __MACOSX/ReTrOS-master/ReTrOSv5.4/output/clock_genes_mRNA/plots_switch/._switchTimes.png
- ReTrOS-master/ReTrOSv5.4/output/clock_genes_mRNA/plots_switch/TOC1.pdf
- __MACOSX/ReTrOS-master/ReTrOSv5.4/output/clock_genes_mRNA/plots_switch/._TOC1.pdf
- ReTrOS-master/ReTrOSv5.4/output/clock_genes_mRNA/plots_switch/TOC1.png
- __MACOSX/ReTrOS-master/ReTrOSv5.4/output/clock_genes_mRNA/plots_switch/._TOC1.png
- ReTrOS-master/ReTrOSv5.4/output/clock_genes_mRNA/plots_switch/TOC1_models.pdf
- __MACOSX/ReTrOS-master/ReTrOSv5.4/output/clock_genes_mRNA/plots_switch/._TOC1_models.pdf
- ReTrOS-master/ReTrOSv5.4/output/clock_genes_mRNA/plots_switch/TOC1_models.png
- __MACOSX/ReTrOS-master/ReTrOSv5.4/output/clock_genes_mRNA/plots_switch/._TOC1_models.png
- __MACOSX/ReTrOS-master/ReTrOSv5.4/output/clock_genes_mRNA/._plots_switch
- __MACOSX/ReTrOS-master/ReTrOSv5.4/output/._clock_genes_mRNA
- __MACOSX/ReTrOS-master/ReTrOSv5.4/._output
- ReTrOS-master/ReTrOSv5.4/README.txt
- __MACOSX/ReTrOS-master/ReTrOSv5.4/._README.txt
- ReTrOS-master/ReTrOSv5.4/ReTrOS user manual.docx
- __MACOSX/ReTrOS-master/ReTrOSv5.4/._ReTrOS user manual.docx
- ReTrOS-master/ReTrOSv5.4/ReTrOSGUI.m
- __MACOSX/ReTrOS-master/ReTrOSv5.4/._ReTrOSGUI.m
- ReTrOS-master/ReTrOSv5.4/smooth/
- ReTrOS-master/ReTrOSv5.4/smooth/backcalculationKR.m
- __MACOSX/ReTrOS-master/ReTrOSv5.4/smooth/
- __MACOSX/ReTrOS-master/ReTrOSv5.4/smooth/._backcalculationKR.m
- ReTrOS-master/ReTrOSv5.4/smooth/drawDegRates.m
- __MACOSX/ReTrOS-master/ReTrOSv5.4/smooth/._drawDegRates.m
- ReTrOS-master/ReTrOSv5.4/smooth/ksrlin.m
- __MACOSX/ReTrOS-master/ReTrOSv5.4/smooth/._ksrlin.m
- ReTrOS-master/ReTrOSv5.4/smooth/optimalBandWidth.m
- __MACOSX/ReTrOS-master/ReTrOSv5.4/smooth/._optimalBandWidth.m
- ReTrOS-master/ReTrOSv5.4/smooth/plotSmooth.m
- __MACOSX/ReTrOS-master/ReTrOSv5.4/smooth/._plotSmooth.m
- ReTrOS-master/ReTrOSv5.4/smooth/ReTrOSsmooth.m
- __MACOSX/ReTrOS-master/ReTrOSv5.4/smooth/._ReTrOSsmooth.m
- ReTrOS-master/ReTrOSv5.4/smooth/trapeziumHM.m
- __MACOSX/ReTrOS-master/ReTrOSv5.4/smooth/._trapeziumHM.m
- __MACOSX/ReTrOS-master/ReTrOSv5.4/._smooth
- ReTrOS-master/ReTrOSv5.4/switch/
- ReTrOS-master/ReTrOSv5.4/switch/calculateModel_mRNA.m
- __MACOSX/ReTrOS-master/ReTrOSv5.4/switch/
- __MACOSX/ReTrOS-master/ReTrOSv5.4/switch/._calculateModel_mRNA.m
- ReTrOS-master/ReTrOSv5.4/switch/calculateModel_protein.m
- __MACOSX/ReTrOS-master/ReTrOSv5.4/switch/._calculateModel_protein.m
- ReTrOS-master/ReTrOSv5.4/switch/extractPosteriorDistributions.m
- __MACOSX/ReTrOS-master/ReTrOSv5.4/switch/._extractPosteriorDistributions.m
- ReTrOS-master/ReTrOSv5.4/switch/getModelsBasic.m
- __MACOSX/ReTrOS-master/ReTrOSv5.4/switch/._getModelsBasic.m
- ReTrOS-master/ReTrOSv5.4/switch/getSwitchFit.m
- __MACOSX/ReTrOS-master/ReTrOSv5.4/switch/._getSwitchFit.m
- ReTrOS-master/ReTrOSv5.4/switch/logLikelihood.m
- __MACOSX/ReTrOS-master/ReTrOSv5.4/switch/._logLikelihood.m
- ReTrOS-master/ReTrOSv5.4/switch/normFunc.m
- __MACOSX/ReTrOS-master/ReTrOSv5.4/switch/._normFunc.m
- ReTrOS-master/ReTrOSv5.4/switch/nStateSwitchModel_mRNA.m
- __MACOSX/ReTrOS-master/ReTrOSv5.4/switch/._nStateSwitchModel_mRNA.m
- ReTrOS-master/ReTrOSv5.4/switch/nStateSwitchModel_protein.m
- __MACOSX/ReTrOS-master/ReTrOSv5.4/switch/._nStateSwitchModel_protein.m
- ReTrOS-master/ReTrOSv5.4/switch/nStateSwitchODE_mRNA.m
- __MACOSX/ReTrOS-master/ReTrOSv5.4/switch/._nStateSwitchODE_mRNA.m
- ReTrOS-master/ReTrOSv5.4/switch/nStateSwitchODE_protein.m
- __MACOSX/ReTrOS-master/ReTrOSv5.4/switch/._nStateSwitchODE_protein.m
- ReTrOS-master/ReTrOSv5.4/switch/plotSwitch.m
- __MACOSX/ReTrOS-master/ReTrOSv5.4/switch/._plotSwitch.m
- ReTrOS-master/ReTrOSv5.4/switch/plotSwitchHeatmap.m
- __MACOSX/ReTrOS-master/ReTrOSv5.4/switch/._plotSwitchHeatmap.m
- ReTrOS-master/ReTrOSv5.4/switch/plotSwitchModelsBasic.m
- __MACOSX/ReTrOS-master/ReTrOSv5.4/switch/._plotSwitchModelsBasic.m
- ReTrOS-master/ReTrOSv5.4/switch/ReTrOSswitch_mRNA.m
- __MACOSX/ReTrOS-master/ReTrOSv5.4/switch/._ReTrOSswitch_mRNA.m
- ReTrOS-master/ReTrOSv5.4/switch/ReTrOSswitch_protein.m
- __MACOSX/ReTrOS-master/ReTrOSv5.4/switch/._ReTrOSswitch_protein.m
- __MACOSX/ReTrOS-master/ReTrOSv5.4/._switch
- __MACOSX/ReTrOS-master/._ReTrOSv5.4
- __MACOSX/._ReTrOS-master
