# Supplementary material for: ReTrOS: a MATLAB toolbox for reconstructing transcriptional activity from gene and protein expression data
Source: BMC Bioinformatics. 2017 Jun 26;18:316. doi: 10.1186/s12859-017-1695-8 (PMC5485715; doi:10.1186/s12859-017-1695-8)
Supplement: Additional file 1 — Toolbox and data. The MATLAB code for running ReTrOS toolbox. This also includes the data used in the illustrative examples and the user manual that provides the instructions on how to run the toolbox. (ZIP 52838 kb) [file 12859_2017_1695_MOESM1_ESM.zip › ReTrOS-master/example_data/17C_RBL.txt]

line	2	4	6	8	10	12	14	16	18	20	22	24	26	28	30	32	34	36	38	40	42	44	46	48	50	52	54	56	58	60	62	64	66	68	70	72	74	76	78	80	82	84	86	88	90	92
WT:CAB (1)	4610494.75	4391941	4222521.75	3857017.25	3485079.25	3212657.25	3165564	3102978.5	2809875.5	2606612.25	2612568.75	2824390.25	3053700	3199323.25	3083137	2779792.75	2427004.75	2244993.25	2141806.5	1999783.5	1809920.5	1711375.75	1755050.25	1897349.75	2056302.5	2132108.5	2107754.75	1962298.5	1823008.75	1691389.25	1603355.5	1511492	1409081.5	1362113.5	1391348.75	1440823.75	1546971.5	1590656.5	1567671.5	1512518.75	1430201.25	1363950	1277723	1210905.25	1143641.75	1114706.75
WT:CAB (1)	7394224.75	7274731	6896601.75	5946147.25	4923899.25	4407867.25	4205004	4037058.5	3617675.5	3277142.25	3478448.75	4306280.25	5436190	6291573.25	6448637	5803322.75	4740514.75	3975883.25	3538816.5	2995503.5	2515800.5	2376935.75	2766060.25	3468609.75	4221642.5	4684318.5	4790464.75	4412758.5	3864918.75	3384099.25	2961215.5	2573992	2222581.5	2123853.5	2357558.75	2752183.75	3209771.5	3489436.5	3573951.5	3396658.75	3138651.25	2833270	2524593	2248385.25	2016831.75	1976221.75
WT:CAB (3)	1.34E+07	1.35E+07	1.33E+07	1.25E+07	1.08E+07	9808937.25	9255164	8685628.5	7536465.5	6858642.25	7760108.75	9631510.25	1.15E+07	1.27E+07	1.27E+07	1.18E+07	1.00E+07	8652543.25	7850976.5	7035573.5	6097510.5	5723425.75	6463170.25	7730679.75	9060002.5	9852978.5	9954104.75	9239098.5	8249948.75	7316189.25	6570555.5	5934742	5359201.5	5094123.5	5412408.75	6073213.75	6893921.5	7382786.5	7460681.5	7122078.75	6650551.25	6120040	5592563	5171455.25	4800831.75	4640841.75
WT:CAB (3)	1.35E+07	1.40E+07	1.40E+07	1.33E+07	1.14E+07	9842737.25	9191164	8444038.5	6994975.5	6092712.25	6938878.75	8777300.25	1.06E+07	1.18E+07	1.17E+07	1.08E+07	8894484.75	7377093.25	6505246.5	5652863.5	4756280.5	4459945.75	5212110.25	6498399.75	7863982.5	8736508.5	8948874.75	8303498.5	7396378.75	6503499.25	5795805.5	5093922	4479441.5	4260003.5	4692748.75	5383013.75	6299971.5	6875106.5	7014621.5	6728708.75	6176151.25	5654410	5140133	4607315.25	4160641.75	4060766.75
WT:CAB (4)	8607654.75	9124331	9366711.75	8876477.25	7378259.25	6256057.25	5907914	5517308.5	4708095.5	4023132.25	4298138.75	5447000.25	6800320	7877443.25	8085627	7232662.75	5804394.75	4735753.25	4120916.5	3548653.5	3034380.5	2873715.75	3379820.25	4289369.75	5277372.5	5963298.5	6193714.75	5722298.5	5022208.75	4343469.25	3775075.5	3278022	2920391.5	2879323.5	3193408.75	3677803.75	4336511.5	4789226.5	4918801.5	4753028.75	4413011.25	4027680	3588703	3210065.25	2913371.75	2938821.75
WT:CAB (4)	5053824.75	4891141	4743261.75	4275977.25	3668269.25	3320137.25	3180564	2994338.5	2621965.5	2337002.25	2450468.75	2842380.25	3285000	3667533.25	3720237	3376012.75	2854464.75	2507693.25	2302376.5	2076173.5	1866340.5	1821995.75	1988180.25	2264819.75	2608432.5	2857418.5	2809374.75	2610688.5	2387468.75	2170049.25	1986235.5	1814482	1697591.5	1666843.5	1773668.75	1892483.75	2109171.5	2199906.5	2208261.5	2122458.75	2014391.25	1883120	1744913	1624465.25	1546891.75	1556231.75
WT:CAB (9)	2564414.75	2706571	2657151.75	2258967.25	1684959.25	1370007.25	1188314	1002298.5	839335.5	711872.25	840498.75	1217410.25	1766350	2244073.25	2319587	2013902.75	1576284.75	1259503.25	1033836.5	855463.5	710560.5	677675.75	803750.25	1092339.75	1466392.5	1748598.5	1843594.75	1722288.5	1524848.75	1284669.25	1082245.5	924442	807241.5	765293.5	837368.75	1001133.75	1244581.5	1424866.5	1506811.5	1492698.75	1403001.25	1258320	1100103	974415.25	890071.75	849926.75
WT:CAB (9)	2265774.75	2487421	2486321.75	2189757.25	1664139.25	1309057.25	1100254	891668.5	703395.5	594822.25	711258.75	1073500.25	1592810	2047303.25	2149247	1919672.75	1505134.75	1153633.25	923566.5	729413.5	578460.5	526495.75	637260.25	928939.75	1317292.5	1665298.5	1822204.75	1725308.5	1482458.75	1179999.25	932825.5	761732	616141.5	553793.5	598878.75	756423.75	1007511.5	1233186.5	1354521.5	1354138.75	1246451.25	1070090	898103	757745.25	657361.75	599271.75
cry1:CAB (2)	1135954.75	1060231	960021.75	795717.25	656259.25	603137.25	580994	545888.5	489115.5	450732.25	465618.75	539820.25	645890	718523.25	705137	652092.75	545764.75	463133.25	427676.5	388943.5	344930.5	310725.75	311010.25	341369.75	388982.5	433508.5	454454.75	441578.5	407188.75	364799.25	324765.5	294152	264631.5	247353.5	237968.75	248803.75	279971.5	310926.5	337511.5	351268.75	347611.25	337210	316013	296225.25	269981.75	245501.75
cry1:CAB (2)	2185144.75	2212091	1813311.75	1393517.25	1060819.25	882467.25	787814	709388.5	600575.5	551072.25	620418.75	808660.25	1066330	1254583.25	1248907	1134482.75	962294.75	808213.25	702196.5	608203.5	518850.5	463805.75	485800.25	577979.75	726492.5	866288.5	937774.75	921718.5	852958.75	761729.25	661285.5	569042	493401.5	439773.5	422228.75	449453.75	521791.5	609956.5	695521.5	733238.75	728491.25	698140	644643	591915.25	528341.75	457456.75
cry1:CAB (3)	9547824.75	8884611	7644881.75	6104217.25	4972849.25	4372147.25	3902154	3418898.5	2930145.5	2819582.25	3459278.75	4489990.25	5577060	6256783.25	5948577	5365362.75	4641274.75	3938203.25	3412616.5	2950563.5	2561680.5	2434365.75	2775770.25	3493089.75	4322032.5	4919998.5	5122314.75	4926448.5	4532448.75	3974979.25	3449605.5	2980352	2626171.5	2464063.5	2651658.75	3062673.75	3699641.5	4285086.5	4575131.5	4573078.75	4346631.25	4015550	3631893	3266345.25	2897201.75	2625116.75
cry1:CAB (3)	1.38E+07	1.30E+07	1.16E+07	9291807.25	7270529.25	6187277.25	5383404	4720768.5	4026765.5	3862972.25	4886128.75	6594170.25	8459150	9738563.25	9382407	8503312.75	7351384.75	6180283.25	5305586.5	4568213.5	3893380.5	3596115.75	4028440.25	5176319.75	6583602.5	7670578.5	8044864.75	7700348.5	7077538.75	6234749.25	5488655.5	4792752	4188221.5	3823673.5	3943788.75	4558303.75	5626641.5	6718556.5	7363991.5	7488318.75	7096421.25	6597630	5965023	5366545.25	4788571.75	4296621.75
cry1:CAB (4)	7843164.75	7256681	6619531.75	5431847.25	4505149.25	4080827.25	3766334	3422358.5	2955515.5	2720802.25	3120938.75	3854250.25	4519060	4981323.25	4934647	4634632.75	4088664.75	3530393.25	3155986.5	2832533.5	2491950.5	2328255.75	2557630.25	3108119.75	3670432.5	4121498.5	4352134.75	4290848.5	4040898.75	3657259.25	3265935.5	2907442	2622931.5	2457323.5	2539328.75	2816333.75	3253551.5	3648536.5	3904311.5	3938708.75	3805811.25	3617850	3358183	3133195.25	2875251.75	2678026.75
cry1:CAB (4)	1.23E+07	1.10E+07	9472011.75	7169687.25	5204079.25	4103967.25	3360764	2702938.5	2198235.5	2195952.25	3137728.75	4483410.25	5703940	6651443.25	6808187	6371792.75	5390464.75	4338563.25	3522256.5	2852093.5	2328620.5	2155205.75	2504560.25	3371869.75	4375162.5	5298658.5	5964734.75	6093698.5	5727898.75	4992079.25	4182515.5	3458302	2891751.5	2592153.5	2729398.75	3191803.75	3977241.5	4789536.5	5443541.5	5763038.75	5762091.25	5450920	4913173	4354335.25	3720181.75	3272476.75
cry1:CAB (5)	1.20E+07	1.17E+07	1.04E+07	8478367.25	6103449.25	4731757.25	3772924	2976658.5	2396065.5	2327652.25	3198378.75	4695240.25	6321730	7438333.25	7260537	6536272.75	5448324.75	4301883.25	3441386.5	2763833.5	2245970.5	2072515.75	2456590.25	3446229.75	4731252.5	5923088.5	6466194.75	6300238.5	5821678.75	5067069.25	4246775.5	3462512	2818851.5	2433393.5	2516758.75	3031063.75	3911881.5	4811586.5	5416101.5	5609818.75	5444681.25	5059010	4506483	3958905.25	3394411.75	2827681.75
cry1:CAB (5)	1.27E+07	1.19E+07	9936411.75	8018607.25	6363139.25	5230187.25	4260944	3449458.5	2885095.5	2772742.25	3663308.75	5243770.25	7076690	8295973.25	8192567	7633242.75	6743054.75	5689303.25	4846396.5	4063523.5	3368480.5	3073055.75	3375710.25	4226219.75	5315942.5	6216898.5	6567654.75	6424818.5	6038878.75	5459849.25	4865455.5	4194042	3589181.5	3219693.5	3212748.75	3473723.75	4067571.5	4615216.5	4969341.5	5092098.75	4990471.25	4778420	4442593	4010235.25	3589661.75	3180386.75
cry2:CAB (1)	2316014.75	2071141	2002791.75	1741167.25	1611249.25	1579617.25	1546924	1470408.5	1339955.5	1247352.25	1235738.75	1293920.25	1381600	1489683.25	1410877	1277952.75	1124394.75	1039963.25	1012466.5	979173.5	924500.5	862905.75	858230.25	917739.75	953452.5	969318.5	966634.75	906958.5	843568.75	788399.25	763115.5	729642	695541.5	671673.5	651098.75	648013.75	669521.5	685146.5	756401.5	860228.75	786251.25	704840	656363	629095.25	594921.75	607291.75
cry2:CAB (1)	5792714.75	5430031	5197791.75	4478257.25	3673539.25	3297967.25	3092454	2731888.5	2254385.5	1923792.25	2105558.75	2611170.25	3238740	3768803.25	3867527	3570212.75	3040864.75	2668053.25	2431856.5	2217303.5	1970510.5	1829035.75	1988560.25	2335419.75	2756402.5	3093818.5	3249914.75	3138648.5	2873038.75	2592149.25	2380495.5	2170942	1985651.5	1927263.5	2018718.75	2178263.75	2425061.5	2616406.5	2714211.5	2708938.75	2620531.25	2484780	2336213	2203695.25	2075781.75	2007726.75
cry2:CAB (2)	3498834.75	3328101	2996211.75	2389837.25	1827989.25	1584927.25	1404474	1223348.5	1000535.5	875482.25	991678.75	1345960.25	1799230	2155833.25	2167207	1935502.75	1592204.75	1322503.25	1162006.5	997763.5	857300.5	783815.75	860610.25	1055899.75	1311762.5	1525648.5	1618894.75	1563618.5	1418568.75	1251839.25	1111605.5	981182	862121.5	807273.5	833988.75	923713.75	1071291.5	1191976.5	1268631.5	1278328.75	1238921.25	1177600	1081843	992145.25	896201.75	844916.75
cry2:CAB (2)	4438664.75	4251421	3768181.75	2895987.25	2156319.25	1762667.25	1543184	1311608.5	1073295.5	953952.25	1151748.75	1636270.25	2218860	2626463.25	2584167	2250912.75	1821874.75	1485373.25	1274496.5	1083523.5	921560.5	858105.75	988320.25	1265789.75	1612512.5	1874168.5	1965944.75	1846968.5	1626998.75	1416129.25	1227485.5	1065682	935771.5	892443.5	972928.75	1118403.75	1328441.5	1494496.5	1557511.5	1521878.75	1437261.25	1339950	1229653	1099905.25	1000251.75	981666.75
cry2:CAB (3)	1.21E+07	1.24E+07	1.15E+07	9386507.25	7214999.25	6052307.25	5499154	4655258.5	3708725.5	3053702.25	3522818.75	4978670.25	6706380	8002473.25	8138667	7290172.75	5972114.75	4862313.25	4170686.5	3552383.5	2995810.5	2752665.75	3213020.25	4097909.75	5122662.5	5943488.5	6314674.75	6002488.5	5337068.75	4653069.25	4045605.5	3490112	3062931.5	2983003.5	3289448.75	3735843.75	4376711.5	4842286.5	5056071.5	5004918.75	4784051.25	4456000	4024713	3580055.25	3276001.75	3255476.75
cry2:CAB (3)	8333974.75	8494841	8277811.75	6966767.25	5445809.25	4654767.25	4232794	3570008.5	2875715.5	2399802.25	2751548.75	3838320.25	5100220	6156793.25	6406147	5850442.75	4833954.75	3991933.25	3426736.5	2890553.5	2418150.5	2228115.75	2611130.25	3341309.75	4146102.5	4837948.5	5171064.75	4914688.5	4441618.75	3961659.25	3436805.5	2971612	2586261.5	2511903.5	2779368.75	3154253.75	3688321.5	4118296.5	4334181.5	4319188.75	4147131.25	3845550	3459693	3073745.25	2762431.75	2753566.75
cry2:CAB (4)	1.00E+07	1.02E+07	9480911.75	7393257.25	5330449.25	4324327.25	3764214	2999948.5	2273675.5	1850342.25	2141208.75	3417800.25	5173490	6718883.25	7111387	6472462.75	5283314.75	4149573.25	3429696.5	2852453.5	2302890.5	1951415.75	2152500.25	2993759.75	4192972.5	5289098.5	5919344.75	5802058.5	5229138.75	4497259.25	3779675.5	3175082	2711491.5	2501303.5	2639248.75	3100063.75	3871151.5	4568806.5	4984451.5	5081308.75	4938041.25	4570980	4103753	3596805.25	3173671.75	3017776.75
cry2:CAB (4)	6920704.75	6828831	6227591.75	4934257.25	3733469.25	3077787.25	2693294	2201228.5	1743055.5	1492392.25	1850738.75	2973430.25	4500870	5802103.25	6105697	5470932.75	4428424.75	3553043.25	2945036.5	2436803.5	2011700.5	1855445.75	2217810.25	3039069.75	4034522.5	4845058.5	5195814.75	4960638.5	4461258.75	3836449.25	3217845.5	2733822	2366351.5	2236053.5	2423728.75	2809803.75	3383541.5	3848276.5	4091551.5	4124888.75	3993171.25	3707770	3306223	2875175.25	2573731.75	2521991.75
phyA-211:CAB (1)	2088204.75	2110801	2041521.75	1684627.25	1365119.25	1258097.25	1200574	1086048.5	908885.5	792422.25	856848.75	1096740.25	1441500	1708073.25	1740097	1553452.75	1271734.75	1074923.25	946386.5	828733.5	708350.5	650895.75	723300.25	881189.75	1114162.5	1273698.5	1330954.75	1248978.5	1118418.75	983819.25	866195.5	762252	674431.5	632773.5	669018.75	754303.75	886591.5	986306.5	1051841.5	1044668.75	999881.25	921330	835043	742075.25	688411.75	662181.75
phyA-211:CAB (1)	2645004.75	2726671	2607871.75	2133997.25	1590569.25	1324977.25	1170854	988548.5	783935.5	680812.25	826108.75	1182290.25	1636110	2026103.25	2094887	1850972.75	1467234.75	1174963.25	966826.5	793783.5	653720.5	637225.75	800480.25	1092689.75	1450542.5	1736668.5	1838644.75	1692518.5	1483918.75	1243629.25	1038845.5	851402	728731.5	715483.5	843548.75	1046193.75	1313071.5	1524456.5	1618521.5	1590238.75	1483521.25	1328430	1148893	995375.25	892311.75	913851.75
phyA-211:CAB (2)	4555194.75	4365251	4022331.75	3268917.25	2575069.25	2300387.25	2193334	2008398.5	1688855.5	1469112.25	1591428.75	2039660.25	2645670	3078093.25	3060647	2705892.75	2243364.75	1944243.25	1747266.5	1582513.5	1389880.5	1313685.75	1478510.25	1790939.75	2147582.5	2368408.5	2358204.75	2150678.5	1932908.75	1726719.25	1547945.5	1384672	1268851.5	1246563.5	1364758.75	1516383.75	1719641.5	1826506.5	1832851.5	1746218.75	1641551.25	1526240	1394963	1280045.25	1206291.75	1235756.75
phyA-211:CAB (2)	5021314.75	4896021	4352521.75	3504717.25	2662819.25	2233727.25	2041384	1812178.5	1493145.5	1292562.25	1486838.75	2054170.25	2755890	3231093.25	3170357	2781702.75	2282714.75	1897423.25	1656316.5	1442473.5	1253000.5	1171205.75	1333870.25	1668109.75	2072182.5	2342098.5	2365344.75	2174508.5	1931088.75	1696899.25	1495695.5	1325702	1196261.5	1172303.5	1279138.75	1452593.75	1681351.5	1835246.5	1870251.5	1792078.75	1672311.25	1539300	1379143	1252165.25	1164671.75	1175171.75
phyA-211:CAB (3)	5250584.75	5486491	5397611.75	4502797.25	3364509.25	2794017.25	2558834	2206548.5	1742235.5	1435462.25	1668808.75	2392780.25	3351970	4162083.25	4239447	3684842.75	2876464.75	2280723.25	1903516.5	1593183.5	1334270.5	1269165.75	1563330.25	2106959.75	2785122.5	3281128.5	3364574.75	3008748.5	2574358.75	2174889.25	1845535.5	1572412	1395161.5	1409473.5	1658688.75	2002653.75	2464431.5	2742996.5	2784311.5	2627998.75	2385281.25	2101510	1819123	1605355.25	1504321.75	1631186.75
phyA-211:CAB (3)	5733844.75	6141131	6066171.75	4969957.25	3587729.25	2850047.25	2526704	2099838.5	1621015.5	1333312.25	1622498.75	2472410.25	3556860	4458693.25	4572107	3947162.75	3001654.75	2292693.25	1867246.5	1527243.5	1264110.5	1238385.75	1627600.25	2285309.75	3046502.5	3608858.5	3695454.75	3241658.5	2684308.75	2191469.25	1813525.5	1516432	1311161.5	1345283.5	1666908.75	2122023.75	2683371.5	3077176.5	3129771.5	2888208.75	2542771.25	2187870	1847323	1599175.25	1462251.75	1622991.75
phyA-211:CAB (4)	3076214.75	3264831	3206081.75	2681267.25	2023819.25	1659637.25	1477344	1223528.5	953995.5	796732.25	891278.75	1268860.25	1809920	2322633.25	2453647	2201002.75	1756014.75	1399083.25	1168346.5	976893.5	802230.5	732935.75	847250.25	1129029.75	1511462.5	1827338.5	1935874.75	1791488.5	1573208.75	1341279.25	1132885.5	953662	825041.5	797013.5	896868.75	1084983.75	1351241.5	1540896.5	1620101.5	1578818.75	1484401.25	1336270	1169523	1028045.25	928701.75	940441.75
phyA-211:CAB (4)	3007254.75	3203961	3098221.75	2600707.25	2034499.25	1731147.25	1534954	1287508.5	1032255.5	878882.25	1011628.75	1481470.25	2141260	2775693.25	3006057	2755242.75	2219184.75	1799683.25	1523096.5	1262923.5	1043400.5	949545.75	1086620.25	1425569.75	1892162.5	2316078.5	2473934.75	2314238.5	2052388.75	1757969.25	1500285.5	1272102	1104281.5	1059663.5	1167838.75	1384623.75	1723561.5	1983386.5	2079461.5	2047608.75	1925961.25	1734710	1513423	1329375.25	1200961.75	1191766.75
phyB:CAB (1)	1379304.75	1485361	1368911.75	1204887.25	956719.25	828527.25	788764	724428.5	647405.5	584302.25	584328.75	700610.25	953850	1268973.25	1385827	1332262.75	1203334.75	1018413.25	856946.5	817203.5	702150.5	633875.75	697770.25	642919.75	674492.5	812198.5	972964.75	1003548.5	985928.75	882089.25	800725.5	699122	647391.5	588623.5	533878.75	501943.75	549611.5	596966.5	700151.5	793688.75	828961.25	808760	743663	700185.25	614901.75	520526.75
phyB:CAB (1)	2045414.75	2044741	1842411.75	1516317.25	1171769.25	954927.25	884484	779558.5	657605.5	570372.25	607338.75	757780.25	1062950	1379703.25	1501817	1416812.75	1192494.75	1116833.25	862016.5	725183.5	602310.5	519025.75	499040.25	578639.75	731402.5	937998.5	1101514.75	1149548.5	1052488.75	924179.25	809605.5	705372	624701.5	556303.5	514458.75	520273.75	595711.5	714106.5	846521.5	940028.75	956601.25	909590	810943	739055.25	658091.75	554061.75
phyB:CAB (3)	1933214.75	1886541	1643971.75	1286177.25	974239.25	804097.25	712364	627248.5	553525.5	506322.25	548648.75	693660.25	896120	1084983.25	1135477	1059472.75	903824.75	751383.25	638416.5	555373.5	479680.5	428365.75	434130.25	494399.75	596402.5	705868.5	789754.75	810978.5	772258.75	698109.25	617505.5	551282	485931.5	446943.5	425548.75	432053.75	476611.5	532146.5	585851.5	622968.75	633111.25	618180	580463	540785.25	497771.75	449291.75
phyB:CAB (3)	2140914.75	2114371	1867671.75	1476867.25	1133749.25	944097.25	840454	738208.5	649845.5	588812.25	640248.75	807630.25	1038880	1257593.25	1316077	1227762.75	1052314.75	886473.25	751916.5	656983.5	571170.5	514345.75	523700.25	594599.75	716282.5	836828.5	927784.75	942508.5	895928.75	808729.25	718705.5	640202	572701.5	526373.5	509448.75	522753.75	579341.5	642776.5	699121.5	731878.75	735811.25	712230	664613	619075.25	576591.75	527051.75
phyB:CAB (4)	2903424.75	2889491	2670221.75	2134527.25	1652289.25	1381227.25	1278774	1129498.5	973765.5	863402.25	923418.75	1163390.25	1550770	1940893.25	2102727	1986922.75	1705894.75	1447813.25	1277916.5	1155023.5	997920.5	874605.75	890890.25	999019.75	1224592.5	1486028.5	1669024.75	1664038.5	1534428.75	1356059.25	1203745.5	1076902	976571.5	886363.5	866768.75	898283.75	1025661.5	1172576.5	1289361.5	1334778.75	1295701.25	1230960	1129903	1040965.25	958651.75	876546.75
phyB:CAB (4)	2805824.75	2838161	2601361.75	2090827.25	1620229.25	1353277.25	1235034	1080478.5	919875.5	806172.25	863148.75	1110150.25	1489310	1869703.25	2010967	1895902.75	1629754.75	1385463.25	1204486.5	1052503.5	897070.5	787485.75	794650.25	917409.75	1143882.5	1402668.5	1590464.75	1609408.5	1478588.75	1318039.25	1170305.5	1033752	915141.5	837853.5	813088.75	856193.75	988281.5	1147976.5	1280211.5	1332908.75	1314921.25	1240300	1143263	1048035.25	956611.75	867331.75
phyB:CAB (5)	4856574.75	4807421	4756251.75	3958617.25	3050329.25	2659747.25	2453684	2050468.5	1586455.5	1295472.25	1461088.75	2048500.25	2845430	3574643.25	3758497	3343412.75	2660874.75	2183453.25	1880056.5	1571013.5	1301110.5	1246345.75	1477850.25	1919459.75	2460032.5	2842538.5	2904774.75	2655238.5	2340728.75	2010959.25	1722365.5	1454612	1295191.5	1318403.5	1523468.75	1786063.75	2115311.5	2278546.5	2275021.5	2163508.75	2014891.25	1843140	1644183	1489015.25	1429121.75	1547696.75
phyB:CAB (5)	4910364.75	5170781	5042121.75	4213307.25	3381379.25	2964817.25	2723674	2310428.5	1816825.5	1536272.25	1816268.75	2641910.25	3696530	4653603.25	4848247	4243942.75	3313484.75	2676283.25	2225926.5	1834403.5	1515160.5	1527475.75	1909250.25	2516639.75	3232622.5	3757808.5	3839944.75	3453298.5	3009068.75	2587129.25	2170275.5	1841102	1669821.5	1747043.5	2042778.75	2436393.75	2924131.5	3219636.5	3239311.5	3097508.75	2882731.25	2597070	2267083	2021945.25	1916861.75	2077461.75
cry1 cry2:CAB (2)	1484954.75	1449531	1361481.75	1133657.25	944849.25	823317.25	755304	670338.5	595905.5	526002.25	539498.75	651390.25	867580	1139303.25	1297217	1252262.75	1099184.75	925523.25	786906.5	682993.5	590850.5	508835.75	458730.25	460129.75	517082.5	618988.5	750874.75	829748.5	829448.75	759959.25	684735.5	609012	536121.5	474203.5	415578.75	382403.75	389091.5	427486.5	496221.5	577188.75	631251.25	642200	610573	584395.25	527641.75	456636.75
cry1 cry2:CAB (2)	2948334.75	2804071	2373581.75	1782827.25	1287249.25	1001877.25	837904	704918.5	602345.5	550762.25	620518.75	841000.25	1188670	1576183.25	1790817	1730032.75	1483914.75	1204733.25	967286.5	787043.5	634050.5	531855.75	506000.25	568149.75	712922.5	919238.5	1136954.75	1258038.5	1250558.75	1131159.25	983625.5	839702	698601.5	587433.5	516728.75	501253.75	550521.5	654506.5	783511.5	907608.75	994601.25	1014720	972593	885225.25	803831.75	663251.75
cry1 cry2:CAB (3)	2.07E+07	2.02E+07	1.83E+07	1.46E+07	1.13E+07	9430137.25	8204014	7017948.5	5962665.5	5293832.25	5549938.75	7232540.25	1.00E+07	1.29E+07	1.46E+07	1.42E+07	1.26E+07	1.05E+07	8878406.5	7615363.5	6376680.5	5322055.75	4708970.25	4991129.75	6365852.5	8396378.5	1.06E+07	1.19E+07	1.19E+07	1.10E+07	9762925.5	8540462	7443991.5	6452303.5	5620438.75	5241353.75	5720611.5	6804726.5	8221451.5	9548648.75	1.03E+07	1.02E+07	9588223	8885475.25	8032191.75	6820546.75
cry1 cry2:CAB (3)	1.29E+07	1.20E+07	1.10E+07	9149107.25	7630139.25	6737787.25	6266874	5763008.5	5160415.5	4582522.25	4527248.75	5283080.25	6680740	8168423.25	9112607	8988482.75	8155954.75	6982543.25	6035226.5	5436683.5	4847330.5	4288465.75	4021500.25	4183969.75	4891792.5	5910698.5	6960794.75	7559388.5	7451268.75	6888679.25	6181225.5	5564792	5058971.5	4622363.5	4273028.75	4145513.75	4364171.5	4827416.5	5392401.5	5902918.75	6107131.25	5997130	5606543	5271455.25	4927781.75	4454806.75
cry1 cry2:CAB (4)	6167184.75	5885061	5471551.75	4501697.25	3654169.25	3216607.25	2894114	2593588.5	2220325.5	1969422.25	2067508.75	2566150.25	3275950	3896943.25	4293927	4233442.75	3842044.75	3305063.25	2888906.5	2647563.5	2372860.5	2116685.75	2016450.25	2220459.75	2662972.5	3139358.5	3586974.75	3853358.5	3807938.75	3510779.25	3180595.5	2887962	2631931.5	2440403.5	2272018.75	2278233.75	2521901.5	2843896.5	3176001.5	3444458.75	3527491.25	3468960	3235733	2992325.25	2728101.75	2438516.75
cry1 cry2:CAB (4)	1.12E+07	1.02E+07	8794941.75	6709797.25	4656879.25	3541337.25	2901204	2324528.5	1886705.5	1652992.25	1902338.75	2774070.25	3895180	4881593.25	5512837	5640612.75	5138074.75	4351873.25	3666236.5	3143093.5	2658590.5	2275025.75	2201810.25	2560329.75	3241462.5	3997438.5	4771124.75	5268658.5	5336958.75	4923089.25	4356205.5	3814972	3304581.5	2899563.5	2655908.75	2711523.75	3101321.5	3629936.5	4190001.5	4694728.75	4923751.25	4881770	4606103	4266865.25	3801301.75	3212686.75
cry1 cry2:CAB (5)	1.25E+07	1.14E+07	9874511.75	7625097.25	5947939.25	4924997.25	4278194	3563568.5	2924915.5	2470312.25	2508418.75	3382580.25	4961230	6687163.25	7912817	8084422.75	7320254.75	6101263.25	4975766.5	4157603.5	3373090.5	2752815.75	2505690.25	2806139.75	3752102.5	5059008.5	6463224.75	7301158.5	7272158.75	6545349.25	5681675.5	4803412	4003441.5	3363183.5	2944758.75	2968813.75	3545641.5	4378136.5	5348031.5	6150188.75	6472131.25	6314520	5758013	5168255.25	4544411.75	3790546.75
cry1 cry2:CAB (5)	1.02E+07	9387631	9106511.75	7811367.25	7129049.25	6759567.25	6390454	5691618.5	4944625.5	4343732.25	4236658.75	4951750.25	6315260	7825273.25	8989997	9082552.75	8426984.75	7313353.25	6408486.5	5671653.5	4883900.5	4184125.75	3841760.25	4092529.75	4895322.5	5946168.5	7051384.75	7733708.5	7687708.75	7088009.25	6337625.5	5694342	5118821.5	4579813.5	4148958.75	3982643.75	4341451.5	4969906.5	5782601.5	6413938.75	6739151.25	6612020	6217723	5738445.25	5300331.75	4690291.75
WT:CCR2 (2)	2249164.75	1819391	1938901.75	4160767.25	6786629.25	6344727.25	5905174	5221178.5	4350215.5	3589452.25	2995438.75	2580310.25	2261710	2015433.25	1845537	2641592.75	4209044.75	4442383.25	4314916.5	3907413.5	3369200.5	2873565.75	2522320.25	2257219.75	2074672.5	1913618.5	1953844.75	2486148.5	3100318.75	3416079.25	3495415.5	3390162	3125631.5	2808713.5	2535548.75	2252843.75	2058721.5	1903756.5	1905441.5	2071938.75	2276521.25	2447600	2541853	2524065.25	2378761.75	2093486.75
WT:CCR2 (2)	1341624.75	1108401	1213171.75	3771997.25	7341779.25	7148647.25	6464664	5451478.5	4250775.5	3304672.25	2567808.75	2094310.25	1784960	1580213.25	1500147	2787902.75	5499074.75	5793863.25	5312336.5	4552683.5	3774280.5	3076615.75	2593490.25	2225649.75	1984742.5	1788928.5	1882964.75	2814328.5	3770088.75	4022639.25	3908295.5	3625562	3246711.5	2838953.5	2508458.75	2219023.75	1990191.5	1812086.5	1911231.5	2257198.75	2535001.25	2593920	2517113	2385035.25	2220231.75	1930796.75
WT:CCR2 (3)	621454.75	517891	531821.75	957587.25	1485649.25	1522147.25	1416614	1239038.5	1038105.5	891892.25	744178.75	648370.25	569860	510313.25	469537	545622.75	871294.75	1091803.25	1163006.5	1116423.5	1011920.5	867255.75	767320.25	685919.75	618062.5	559798.5	519424.75	537898.5	642678.75	771169.25	874545.5	928352	911941.5	854013.5	782578.75	703353.75	637141.5	576256.5	531761.5	512968.75	523951.25	557920	609623	657645.25	689441.75	674806.75
WT:CCR2 (3)	595404.75	479291	521081.75	1445477.25	2721479.25	2856587.25	2698414	2362108.5	1908755.5	1490222.25	1167048.75	947970.25	770630	652923.25	598467	850122.75	1973324.75	2482393.25	2500856.5	2266443.5	1921650.5	1582195.75	1324660.25	1129009.75	993802.5	876988.5	797704.75	955538.5	1450988.75	1815489.25	1966385.5	1915252	1756491.5	1547423.5	1343978.75	1142843.75	989591.5	857876.5	774541.5	802708.75	961501.25	1139090	1264973	1317355.25	1280381.75	1128856.75
WT:CCR2 (4)	307914.75	246751	272641.75	671147.25	1331659.25	1395137.25	1218454	1010148.5	814515.5	663222.25	543828.75	456940.25	391450	345293.25	327977	421762.75	822164.75	1142513.25	1226486.5	1135343.5	972420.5	816075.75	701900.25	612239.75	539982.5	482098.5	440774.75	472068.5	650568.75	866779.25	1028385.5	1077232	1038371.5	934013.5	827058.75	722823.75	646541.5	562806.5	499941.5	485038.75	528631.25	623510	726013	799055.25	821041.75	763286.75
WT:CCR2 (4)	256654.75	204191	224701.75	433667.25	749059.25	812907.25	753844	666438.5	576665.5	499932.25	432598.75	373230.25	324900	282303.25	258217	294482.75	462464.75	641153.25	723216.5	717503.5	656590.5	581425.75	523180.25	464629.75	416122.5	373528.5	340194.75	337518.5	394498.75	492529.25	585085.5	643252	653741.5	627183.5	585288.75	532583.75	485701.5	437686.5	395541.5	384588.75	374581.25	401630	447823	493745.25	523761.75	524756.75
WT:CCR2 (2b)	379274.75	294841	290131.75	476527.25	810699.25	908907.25	902144	861458.5	769895.5	663582.25	568298.75	487740.25	414790	355403.25	310277	347682.75	546574.75	688773.25	751096.5	759723.5	709920.5	639625.75	575290.25	511079.75	460132.5	416548.5	378584.75	377658.5	454298.75	567959.25	649855.5	704372	710451.5	678623.5	639748.75	579143.75	527511.5	474786.5	427181.5	413018.75	419721.25	463360	518953	563665.25	584271.75	567746.75
WT:CCR2 (2b)	133844.75	95451	112431.75	347067.25	776809.25	894817.25	857094	761288.5	624895.5	519602.25	382788.75	286170.25	211870	157353.25	129247	210142.75	480604.75	661263.25	704416.5	666683.5	581840.5	493615.75	425640.25	363789.75	310942.5	275808.5	246854.75	263188.5	377128.75	518579.25	603985.5	630562	613121.5	571193.5	702068.75	507093.75	434701.5	390156.5	332821.5	317178.75	345061.25	412610	484903	524255.25	530441.75	494956.75
cry1:CCR2 (2)	997944.75	861801	913941.75	1754357.25	2853989.25	2859897.25	2462154	2008998.5	1620205.5	1326092.25	1121398.75	994430.25	902290	841293.25	803757	941532.75	1509774.75	2121343.25	2334316.5	2184213.5	1891350.5	1601955.75	1401620.25	1242399.75	1113722.5	1007268.5	943094.75	980098.5	1178518.75	1519769.25	1921205.5	2147972	2138571.5	1952773.5	1735078.75	1507793.75	1341331.5	1196086.5	1090191.5	1044788.75	1059481.25	1150190	1351133	1585205.25	1727811.75	1676391.75
cry1:CCR2 (2)	748424.75	618301	663711.75	1479547.25	2627419.25	2637727.25	2131954	1617738.5	1264885.5	1030022.25	866098.75	760540.25	685420	636653.25	606527	759822.75	1349244.75	1984053.25	2188186.5	1967203.5	1637390.5	1350285.75	1134600.25	993529.75	884382.5	798688.5	748404.75	800738.5	1020888.75	1375989.25	1765745.5	1964852	1875071.5	1637883.5	1408808.75	1204223.75	1062471.5	944346.5	859601.5	831548.75	854761.25	969280	1177263	1418495.25	1558901.75	1471216.75
cry1:CCR2 (3)	889644.75	704021	748721.75	1905917.25	3329719.25	3321767.25	2836694	2277858.5	1765375.5	1484992.25	1143938.75	959970.25	825660	736583.25	688737	898572.75	1794764.75	2546883.25	2640066.5	2368213.5	1991780.5	1672695.75	1429390.25	1248059.75	1098532.5	972728.5	908444.75	1030288.5	1437348.75	2024599.25	2433025.5	2534932	2360871.5	2077543.5	1808728.75	1558483.75	1392321.5	1240806.5	1161901.5	1170028.75	1270341.25	1518350	1920283	2243595.25	2350571.75	2136216.75
cry1:CCR2 (3)	783114.75	639201	683101.75	1639357.25	2804819.25	2824187.25	2451294	2026038.5	1590485.5	1252342.25	1018468.75	852440.25	732410	647383.25	604237	769622.75	1442574.75	2019173.25	2069896.5	1874153.5	1598560.5	1351905.75	1164570.25	1018279.75	903982.5	812778.5	762114.75	843028.5	1122288.75	1508809.25	1795815.5	1854792	1775841.5	1593653.5	1415718.75	1252063.75	1121931.5	1009266.5	942411.5	943808.75	1015571.25	1166450	1372303	1526315.25	1576901.75	1451331.75
cry1:CCR2 (4)	574724.75	467901	513601.75	1284167.25	2334319.25	2427767.25	2079614	1690528.5	1325565.5	1049402.25	845868.75	700400.25	596850	522093.25	484157	605752.75	1146494.75	1727673.25	1901776.5	1738683.5	1460150.5	1220855.75	1044510.25	906459.75	789982.5	698348.5	639014.75	683568.5	904328.75	1241099.25	1590015.5	1739852	1689441.5	1533503.5	1350958.75	1180493.75	1064211.5	943866.5	866541.5	834018.75	870491.25	984490	1191493	1448865.25	1636231.75	1586871.75
cry1:CCR2 (4)	401064.75	324341	359581.75	822807.25	1399719.25	1454867.25	1289754	1075738.5	861225.5	708232.25	586188.75	492480.25	415760	361213.25	331597	411972.75	731964.75	1064713.25	1161346.5	1111613.5	966970.5	821375.75	720570.25	628979.75	557532.5	498288.5	450924.75	458748.5	566078.75	758259.25	947215.5	1031602	1015301.5	934713.5	853518.75	766733.75	701221.5	630246.5	565961.5	529458.75	532291.25	586230	692383	810525.25	879551.75	862156.75
cry1:CCR2 (8)	136174.75	105081	122481.75	268087.25	454069.25	485447.25	447144	393178.5	332965.5	280912.25	233128.75	195610.25	158870	130673.25	115727	143302.75	252564.75	356303.25	409106.5	407503.5	369930.5	324255.75	288610.25	253319.75	222502.5	206998.5	178204.75	178098.5	216008.75	276019.25	331185.5	374662	385911.5	371563.5	353318.75	319013.75	288581.5	257106.5	229701.5	218108.75	217431.25	235740	267853	297875.25	321111.75	330216.75
cry1:CCR2 (8)	17984.75	4921	19011.75	104317.25	214189.25	246597.25	221924	196998.5	168485.5	140972.25	110718.75	84770.25	59720	37153.25	27222	43502.75	106514.75	164323.25	193966.5	194363.5	179130.5	156095.75	139930.25	119269.75	101002.5	86268.5	76854.75	70228.5	91668.75	126499.25	154755.5	177852	183911.5	179103.5	173628.75	153953.75	138081.5	124046.5	104701.5	92138.75	92681.25	101930	117843	132545.25	145931.75	148696.75
cry2:CCR2 (1)	2316664.75	1932741	2027821.75	3420607.25	5079459.25	5253637.25	5036224	4494028.5	3860165.5	3297852.25	2903878.75	2621510.25	2393790	2234283.25	2085037	2307402.75	3263054.75	3934443.25	4136586.5	3964313.5	3538360.5	3108765.75	2803040.25	2588179.75	2443282.5	2320068.5	2266514.75	2400128.5	2750808.75	3104629.25	3340475.5	3420502	3295831.5	3064183.5	2822468.75	2563003.75	2412531.5	2286786.5	2224671.5	2237438.75	2326271.25	2468840	2592363	2670435.25	2636391.75	2455011.75
cry2:CCR2 (1)	2416924.75	1920231	2008021.75	4298757.25	7699959.25	8225107.25	7410894	6141948.5	4966135.5	4030232.25	3420198.75	3026530.25	2743470	2540223.25	2382427	3105882.75	5791344.75	7670793.25	7925826.5	7209173.5	6171460.5	5233045.75	4566610.25	4136549.75	3797232.5	3553958.5	3380724.75	4035978.5	5398528.75	6716929.25	7460715.5	7327512	6834901.5	6070753.5	5428298.75	4769953.75	4374871.5	3963736.5	3875291.5	4104068.75	4510771.25	5151300	5722613	5952165.25	5782971.75	5100226.75
cry2:CCR2 (2)	2933274.75	2308011	2294941.75	4774927.25	8198399.25	8536527.25	7901724	6700748.5	5395245.5	4400872.25	3669868.75	3174930.25	2830570	2504053.25	2255537	2784782.75	4851814.75	6095803.25	6297456.5	5801483.5	5040310.5	4313495.75	3744860.25	3360749.75	3048892.5	2753788.5	2664754.75	3255058.5	4101798.75	4804999.25	5164715.5	5186672	4879421.5	4448393.5	4048758.75	3609253.75	3309721.5	3067656.5	3072211.5	3323028.75	3544121.25	3799330	4100683	4201595.25	4055811.75	3660646.75
cry2:CCR2 (2)	1905774.75	1521851	1531631.75	3180097.25	5892839.25	6398377.25	6155984	5233158.5	4139795.5	3274362.25	2661698.75	2233690.25	1933770	1689893.25	1535847	2060632.75	3855874.75	4993263.25	5167976.5	4686733.5	4018350.5	3393605.75	2928590.25	2540729.75	2271092.5	2024188.5	1957764.75	2485958.5	3288808.75	3916559.25	4335155.5	4390342	4171381.5	3799013.5	3410878.75	3014753.75	2709791.5	2476346.5	2477141.5	2713208.75	2922281.25	3158430	3408813	3545465.25	3523911.75	3217666.75
cry2:CCR2 (4)	1389314.75	1080451	1147341.75	2523197.25	4727789.25	5030337.25	4498674	3658178.5	2874035.5	2277862.25	1872918.75	1564320.25	1339060	1177423.25	1071867	1289092.75	2344354.75	3204233.25	3447186.5	3210523.5	2751700.5	2289965.75	1970590.25	1733419.75	1555592.5	1393818.5	1285144.75	1429608.5	1874208.75	2295399.25	2623015.5	2766792	2673771.5	2420253.5	2156628.75	1895963.75	1725311.5	1577016.5	1491901.5	1483448.75	1562781.25	1724380	1920883	2090865.25	2138431.75	2027051.75
cry2:CCR2 (4)	780064.75	626751	684351.75	1432717.25	2440839.25	2524087.25	2279984	1905128.5	1529005.5	1240302.25	1036198.75	875530.25	747600	655273.25	611597	741952.75	1250244.75	1714533.25	1906176.5	1838233.5	1626470.5	1386615.75	1194790.25	1043289.75	925362.5	832318.5	779774.75	837288.5	1043638.75	1281009.25	1500265.5	1637522	1642461.5	1541913.5	1402458.75	1251303.75	1129651.5	1015186.5	955441.5	942988.75	987121.25	1066700	1181443	1289935.25	1356051.75	1344976.75
cry2:CCR2 (5)	927274.75	725231	809611.75	1928907.25	3881579.25	4308577.25	4025554	3418618.5	2711245.5	2127512.25	1691428.75	1374710.25	1167640	982093.25	869597	1139542.75	2354874.75	3363493.25	3639116.5	3413423.5	2839280.5	2329945.75	1975350.25	1690079.75	1484202.5	1299758.5	1188764.75	1330828.5	1915318.75	2566889.25	3065815.5	3275722	3125881.5	2802253.5	2485678.75	2180243.75	1968901.5	1753816.5	1601961.5	1602778.75	1853981.25	2170460	2517343	2796295.25	2915611.75	2787281.75
cry2:CCR2 (5)	725754.75	630361	681001.75	1659787.25	3251019.25	3633127.25	3376794	2990138.5	2474585.5	2010232.25	1642958.75	1408730.25	1208450	987923.25	866987	1063592.75	2072884.75	2844103.25	3013246.5	2804773.5	2448060.5	2084305.75	1806670.25	1562009.75	1380942.5	1220558.5	1098864.75	1165968.5	1606068.75	2046719.25	2299115.5	2376842	2288051.5	2101763.5	1935568.75	1749853.75	1594111.5	1436236.5	1310971.5	1267288.75	1367931.25	1535270	1685323	1768355.25	1764891.75	1657601.75
phyA-211:CCR2 (1)	1245024.75	1026311	1157191.75	2235807.25	3435739.25	3532387.25	3281054	2817688.5	2327085.5	1899522.25	1602248.75	1417070.25	1277990	1186033.25	1135677	1492982.75	2310904.75	2798453.25	2890396.5	2664273.5	2275140.5	1925985.75	1682730.25	1520309.75	1404052.5	1301308.5	1269214.75	1451198.5	1835988.75	2196069.25	2391345.5	2382342	2226931.5	2009463.5	1809938.75	1619523.75	1503571.5	1397706.5	1353521.5	1392388.75	1527931.25	1711670	1852813	1909675.25	1853641.75	1668346.75
phyA-211:CCR2 (1)	1051074.75	864951	991721.75	2099637.25	3500929.25	3493167.25	3019914	2465988.5	1956045.5	1579512.25	1307458.75	1131110.25	1007630	921773.25	896847	1279412.75	2357474.75	3105833.25	3163356.5	2790943.5	2318260.5	1932455.75	1656920.25	1458349.75	1312612.5	1197488.5	1173064.75	1479068.5	2099288.75	2687619.25	2913355.5	2830302	2572571.5	2271593.5	2014768.75	1776043.75	1609551.5	1461896.5	1424871.5	1533668.75	1803151.25	2158590	2398253	2454555.25	2364121.75	2070376.75
phyA-211:CCR2 (2)	1665954.75	1314691	1493191.75	3606167.25	6275929.25	6345177.25	5691074	4699688.5	3667485.5	2862712.25	2299268.75	1916650.25	1645770	1446453.25	1399737	2280402.75	4336694.75	5184343.25	5084776.5	4480703.5	3725090.5	3063365.75	2584130.25	2244269.75	1981542.5	1783808.5	1830964.75	2577338.5	3595078.75	4182709.25	4309665.5	4139412	3781871.5	3359603.5	2999318.75	2658583.75	2438371.5	2273366.5	2367341.5	2684428.75	3134411.25	3483230	3648463	3625785.25	3437941.75	3033911.75
phyA-211:CCR2 (2)	1432714.75	1094821	1331221.75	3763787.25	6942129.25	7106337.25	6408104	5252138.5	3954825.5	2941112.25	2266518.75	1831310.25	1522790	1316963.25	1282847	2447102.75	4893514.75	5783413.25	5524266.5	4684643.5	3754430.5	3026005.75	2534920.25	2191039.75	1940372.5	1739078.5	1867324.75	2702208.5	3783548.75	4409829.25	4502875.5	4228292	3771731.5	3336683.5	2975948.75	2627753.75	2420181.5	2270886.5	2413641.5	2750478.75	3234191.25	3669750	3895603	3876865.25	3667721.75	3168351.75
phyA-211:CCR2 (4)	1337994.75	1026761	1226491.75	3145937.25	5289399.25	5486917.25	4981174	4164428.5	3254465.5	2519362.25	1995578.75	1633960.25	1357500	1168853.25	1113727	1807292.75	3523194.75	4538933.25	4560706.5	4035823.5	3348180.5	2738345.75	2288590.25	1969369.75	1729372.5	1529468.5	1492424.75	1910938.5	2754908.75	3450849.25	3703395.5	3638402	3343611.5	2988763.5	2651538.75	2329103.75	2116261.5	1923026.5	1866711.5	2002858.75	2347341.25	2782770	3050573	3118195.25	3009791.75	2668281.75
phyA-211:CCR2 (4)	1154514.75	920501	1045181.75	2157837.25	3343089.25	3483937.25	3282934	2833068.5	2305005.5	1875292.25	1549498.75	1312320.25	1123450	967733.25	912567	1303602.75	2130934.75	2594673.25	2696866.5	2512453.5	2173580.5	1850005.75	1603360.25	1401909.75	1252322.5	1138888.5	1108824.75	1321738.5	1715408.75	2014149.25	2162635.5	2185762	2087221.5	1915923.5	1732698.75	1545443.75	1407591.5	1293926.5	1260861.5	1309878.75	1448551.25	1617410	1732873	1794255.25	1785661.75	1657066.75
phyA-211:CCR2 (5)	666024.75	526781	628441.75	1383077.25	2430859.25	2602077.25	2411744	2046948.5	1636605.5	1299592.25	1047788.75	875790.25	730800	624673.25	587777	808102.75	1495484.75	1975663.25	2085046.5	1908833.5	1646890.5	1399205.75	1219720.25	1070359.75	959772.5	861378.5	808834.75	935088.5	1285198.75	1638209.25	1848265.5	1907712	1826231.5	1675653.5	1525508.75	1375913.75	1263771.5	1153366.5	1079431.5	1105148.75	1238091.25	1435170	1589373	1688805.25	1688281.75	1564741.75
phyA-211:CCR2 (5)	362984.75	291601	367311.75	844827.25	1541999.25	1691127.25	1583814	1381668.5	1131005.5	926282.25	747288.75	632430.25	522010	445733.25	419287	582242.75	1097274.75	1459473.25	1575256.5	1434993.5	1218950.5	1026595.75	882440.25	758009.75	666192.5	594828.5	549284.75	624418.5	866188.75	1118589.25	1287095.5	1335002	1279381.5	1169623.5	1054698.75	927283.75	826721.5	734596.5	675011.5	672738.75	744781.25	869410	986993	1058245.25	1063001.75	986526.75
phyB:CCR2 (1)	1643244.75	1424351	1573101.75	2414807.25	3228839.25	3396127.25	3213424	2876378.5	2501555.5	2182622.25	1965158.75	1788520.25	1686510	1613463.25	1576567	1837682.75	2364894.75	2754913.25	2991656.5	2885193.5	2574150.5	2256565.75	2031630.25	1871049.75	1766402.5	1692128.5	1653104.75	1747708.5	1995498.75	2228259.25	2442465.5	2566282	2522731.5	2351683.5	2154138.75	1974803.75	1864361.5	1779596.5	1732041.5	1730588.75	1809381.25	1934490	2066293	2185675.25	2202011.75	2080486.75
phyB:CCR2 (1)	1310654.75	1096591	1394581.75	2501247.25	3546279.25	3669177.25	3298404	2789908.5	2302155.5	1897022.25	1618938.75	1399540.25	1242470	1133063.25	1167487	1689622.75	2548094.75	3018593.25	3217236.5	2995383.5	2607270.5	2217485.75	1935160.25	1705959.75	1552462.5	1429698.5	1406464.75	1734048.5	2346728.75	2670729.25	2896305.5	2961062	2828381.5	2584883.5	2304728.75	2038463.75	1844521.5	1673296.5	1663271.5	1764838.75	2008191.25	2271980	2439563	2541975.25	2543721.75	2375066.75
phyB:CCR2 (2)	1897564.75	1614671	2516091.75	5268977.25	7199039.25	7491107.25	6602714	5575528.5	4569075.5	3739052.25	3076678.75	2606380.25	2219350	1979413.25	2217577	3716612.75	5484674.75	6362513.25	6423236.5	5761643.5	5005780.5	4281915.75	3694070.25	3187789.75	2846242.5	2575898.5	2618244.75	3496598.5	4740848.75	5440559.25	5792335.5	5770002	5432831.5	4835723.5	4338218.75	3892063.75	3596061.5	3334416.5	3229631.5	3571988.75	4267831.25	4798780	5097913	5349025.25	5355311.75	4881586.75
phyB:CCR2 (2)	1457444.75	1275551	2241181.75	4974847.25	6910879.25	7153687.25	6222644	5084528.5	3996025.5	3147422.25	2550888.75	2095140.25	1746570	1566813.25	1942237	3590482.75	5542754.75	6546213.25	6528236.5	5667533.5	4727730.5	3926205.75	3285040.25	2772689.75	2422732.5	2176088.5	2327644.75	3214908.5	4688618.75	5664449.25	6177405.5	6169982	5652671.5	4981783.5	4436968.75	3858893.75	3459601.5	3127506.5	3046281.5	3452938.75	4341931.25	5172110	5716413	6141375.25	6111661.75	5312501.75
phyB:CCR2 (3)	1268064.75	1078421	1882931.75	3850817.25	5199609.25	5362157.25	4723214	3978118.5	3257525.5	2642422.25	2202788.75	1900840.25	1542960	1364053.25	1652147	2806652.75	4005014.75	4606783.25	4737166.5	4262883.5	3687440.5	3139815.75	2702150.25	2420909.75	2165252.5	1898438.5	2028874.75	2755878.5	3622848.75	4086349.25	4386055.5	4416162	4125921.5	3761163.5	3446268.75	3080453.75	2837101.5	2586046.5	2535191.5	2784978.75	3313761.25	3681730	3844063	3967235.25	3990671.75	3651716.75
phyB:CCR2 (3)	1069934.75	941231	1776771.75	3632677.25	4863769.25	5057977.25	4631584	3902728.5	3116315.5	2482752.25	1953248.75	1603380.25	1345640	1187223.25	1386107	2466022.75	3847494.75	4552673.25	4614476.5	4129443.5	3502130.5	2900025.75	2490070.25	2123559.75	1867132.5	1668358.5	1672524.75	2186948.5	3098608.75	3793259.25	4149395.5	4198162	3955671.5	3567583.5	3163908.75	2746563.75	2496741.5	2279526.5	2190411.5	2293988.75	2783571.25	3364710	3613563	3795495.25	3844781.75	3526041.75
phyB:CCR2 (4)	934314.75	785221	1230751.75	2499117.25	3432809.25	3492517.25	3180664	2698468.5	2191525.5	1757552.25	1444328.75	1229270.25	1063010	949123.25	1084797	1751892.75	2647774.75	3107603.25	3091866.5	2763773.5	2429200.5	2079145.75	1795970.25	1577079.75	1428372.5	1297278.5	1300104.75	1651158.5	2280658.75	2772989.25	2986515.5	2976062	2791251.5	2495913.5	2275508.75	2015353.75	1848721.5	1656036.5	1586591.5	1724148.75	2124461.25	2571780	2822453	2925915.25	2890441.75	2709116.75
phyB:CCR2 (4)	609804.75	551951	845921.75	1720297.25	2482999.25	2669807.25	2587204	2284568.5	1949215.5	1623092.25	1344008.75	1128240.25	954790	832223.25	848457	1290612.75	1989184.75	2459453.25	2598656.5	2495003.5	2223310.5	1931295.75	1692460.25	1478089.75	1301152.5	1162988.5	1090134.75	1208818.5	1606868.75	1997029.25	2232855.5	2309302	2267691.5	2157943.5	1982488.75	1780063.75	1594171.5	1440486.5	1334861.5	1299438.75	1423911.25	1658470	1874103	2037055.25	2036181.75	1946251.75
cry1 cry2:CCR2 (1)	2788554.75	2230121	2129081.75	2867607.25	4200859.25	4682477.25	4530224	4179918.5	3714675.5	3304852.25	2919288.75	2645050.25	2473480	2328663.25	2192977	2198952.75	2656944.75	3436403.25	3941876.5	3954413.5	3633790.5	3231935.75	2906070.25	2664949.75	2436542.5	2269098.5	2124104.75	2055418.5	2207978.75	2597659.25	3011465.5	3242302	3237081.5	3064783.5	2830288.75	2599043.75	2424661.5	2283436.5	2173281.5	2093658.75	2062381.25	2166490	2388033	2615625.25	2720621.75	2622691.75
cry1 cry2:CCR2 (1)	2178274.75	1631091	1716131.75	3721847.25	7295149.25	8368717.25	7278084	5884418.5	4633875.5	3716572.25	3134258.75	2659580.25	2309350	2022953.25	1841747	1934102.75	3031624.75	5101133.25	6550596.5	6535413.5	5755870.5	4840125.75	4172370.25	3622629.75	3217852.5	2899608.5	2657744.75	2566878.5	3002388.75	3975819.25	5233555.5	6076032	6202241.5	5738613.5	5174268.75	4497403.75	4073291.5	3665846.5	3380511.5	3168878.75	3201061.25	3478490	4109433	4910935.25	5473691.75	5468211.75
cry1 cry2:CCR2 (2)	1934004.75	1469741	1658151.75	4060017.25	8112469.25	9145337.25	7633164	6017948.5	4646385.5	3655422.25	2993198.75	2524670.25	2153790	1897233.25	1761177	1987952.75	3252914.75	5495593.25	6928836.5	6798303.5	5834640.5	4899425.75	4144930.25	3610499.75	3167862.5	2820968.5	2580614.75	2516188.5	2977468.75	4082809.25	5409505.5	6153992	6087781.5	5537243.5	4902618.75	4340413.75	3940871.5	3593216.5	3316121.5	3167208.75	3204011.25	3590340	4294813	5087875.25	5524331.75	5359206.75
cry1 cry2:CCR2 (2)	2287184.75	1688451	1846961.75	4669467.25	9570079.25	1.07E+07	9067164	7232798.5	5627935.5	4423142.25	3552378.75	2952620.25	2450610	2104913.25	1951257	2215892.75	3618974.75	6142043.25	7719786.5	7615543.5	6790370.5	5768785.75	4914980.25	4215239.75	3649392.5	3253158.5	3002124.75	2971968.5	3532358.75	4740599.25	6241105.5	7064052	7075621.5	6511423.5	5832498.75	5182523.75	4708091.5	4275226.5	3936401.5	3737038.75	3691361.25	4102100	4887313	5692085.25	6154741.75	6034356.75
cry1 cry2:CCR2 (3)	1024224.75	782041	949941.75	2108537.25	3652649.25	3980407.25	3484104	2901108.5	2335475.5	1880382.25	1537358.75	1291520.25	1121990	953183.25	888827	1080442.75	1708924.75	2553393.25	3089136.5	3055333.5	2720260.5	2318905.75	2002470.25	1742829.75	1543262.5	1379468.5	1281204.75	1305178.5	1530858.75	1963909.25	2498945.5	2886572	2985231.5	2792553.5	2520438.75	2225053.75	2035831.5	1839726.5	1704191.5	1623268.75	1624441.25	1748230	1988113	2275865.25	2521301.75	2576731.75
cry1 cry2:CCR2 (3)	837754.75	653341	840201.75	2006077.25	3621429.25	3989577.25	3379484	2684908.5	2129105.5	1679332.25	1363788.75	1131330.25	940860	830333.25	757027	926312.75	1482204.75	2306263.25	2891796.5	2886413.5	2566990.5	2172515.75	1886900.25	1662399.75	1475882.5	1320878.5	1206904.75	1189358.5	1373348.75	1771649.25	2289525.5	2708172	2851331.5	2715113.5	2468248.75	2173023.75	1974601.5	1776246.5	1610431.5	1491838.75	1458881.25	1553050	1765143	2059865.25	2331631.75	2449411.75
cry1 cry2:CCR2 (4)	423904.75	327611	423601.75	978647.25	1628579.25	1744437.25	1531234	1249638.5	1009945.5	814452.25	658808.75	544060.25	452970	392453.25	378307	497702.75	812104.75	1154293.25	1329856.5	1303833.5	1161580.5	1006215.75	890650.25	779719.75	690842.5	620328.5	566694.75	581428.5	707358.75	909769.25	1111795.5	1251042	1270521.5	1219183.5	1118158.75	1005173.75	910951.5	807896.5	740321.5	703768.75	719251.25	790300	896313	1005185.25	1083781.75	1099906.75
cry1 cry2:CCR2 (4)	326854.75	241611	289691.75	755177.25	1451769.25	1622337.25	1408274	1144008.5	924405.5	752732.25	603158.75	495930.25	407720	346923.25	323727	393762.75	633654.75	993993.25	1236186.5	1255803.5	1139490.5	987725.75	853800.25	737799.75	654022.5	572348.5	514284.75	508388.5	582838.75	744319.25	952425.5	1112862	1170541.5	1126583.5	1044918.75	943073.75	854661.5	760026.5	693451.5	649868.75	641751.25	680980	771373	881965.25	971521.75	1009936.75
WT:CAB (1)	4446745.75	4172004	3834829	3328715.5	2906758.75	2678190.5	2651185	2529297	2321236.5	2186731.75	2256941.75	2474546	2670863.75	2704088	2557660.25	2312493	2013958.5	1857220.25	1840921.5	1794975.75	1681762.5	1606271.5	1599395.5	1695355.5	1784662.5	1901541	1813426	1718362.25	1544320	1477169.75	1435753.25	1377504.75	1320887	1250689.25	1225401.75	1240528.75	1294959.75	1321266.75	1319812.5	1266904.5	1200219	1160018	1122328	1098579.5	1064505.5	1009274.625
WT:CAB (1)	6938385.75	6920174	6347959	5532945.5	4731918.75	4442420.5	4480955	4326427	4070086.5	3872561.75	3948461.75	4211466	4451153.75	4443528	4179080.25	3798133	3360508.5	3058420.25	3006231.5	3061315.75	2984752.5	2877251.5	2818165.5	2862045.5	2957802.5	2971651	2869146	2667852.25	2475790	2325889.75	2267653.25	2252034.75	2201217	2100949.25	2030761.75	2006528.75	2032829.75	2057636.75	2038552.5	1948404.5	1827759	1737698	1687608	1677179.5	1677075.5	1611024.625
WT:CAB (3)	6028675.75	5962134	5751349	5058505.5	4353068.75	3966980.5	3800255	3544147	3245136.5	3142551.75	3401261.75	3822496	4246593.75	4366448	4127450.25	3699903	3268008.5	2957290.25	2857211.5	2796585.75	2664772.5	2614841.5	2678485.5	2849945.5	3078042.5	3194931	3123306	2928962.25	2730070	2584729.75	2503663.25	2417404.75	2323317	2243209.25	2241391.75	2310848.75	2422179.75	2488466.75	2460342.5	2344544.5	2229319	2140838	2095918	2084689.5	2042505.5	1964179.625
WT:CAB (3)	7181475.75	7070274	6722799	5886195.5	4974418.75	4491240.5	4099175	3709777	3295906.5	3219871.75	3692281.75	4446226	5221943.75	5545818	5392830.25	4911003	4292828.5	3859230.25	3669461.5	3453965.75	3157672.5	3027671.5	3178705.5	3557005.5	4065702.5	4406811	4458146	4214822.25	3888050	3583339.75	3402773.25	3199014.75	2972717	2822649.25	2818401.75	2977438.75	3280429.75	3544046.75	3620782.5	3513264.5	3309529	3090848	2918268	3541019.5	3037515.5	2668119.625
WT:CAB (4)	3063065.75	3051194	2820969	2448995.5	2106388.75	1937930.5	1808255	1645407	1507446.5	1453491.75	1616231.75	1844036	2089103.75	2205708	2170950.25	2012293	1788988.5	1631480.25	1560791.5	1489495.75	1365142.5	1281911.5	1314205.5	1423235.5	1595722.5	1738661	1796816	1766432.25	1642350	1544349.75	1468393.25	1361974.75	1273917	1193109.25	1180991.75	1206028.75	1459229.75	1466096.75	1497792.5	1488594.5	1446719	1387568	1322948	1318149.5	1243885.5	1176654.625
WT:CAB (4)	4325255.75	4181314	3910999	3393015.5	2950288.75	2720110.5	2593745	2391117	2196646.5	2095851.75	2297101.75	2639356	3018433.75	3267418	3213760.25	2963673	2641188.5	2458150.25	2343861.5	2235815.75	2089962.5	1982791.5	2010655.5	2169345.5	2436252.5	2651321	2707496	2569562.25	2416040	2278419.75	2182843.25	2068494.75	1940197	1850599.25	1820381.75	1875538.75	2022779.75	2182446.75	2244642.5	2200104.5	2106999	2032938	1945448	1844339.5	1736025.5	1609794.625
WT:CAB (9)	1814305.75	1802054	1601999	1342075.5	1099168.75	968120.5	878145	771257	680386.5	635431.75	701561.75	862326	1048123.75	1157908	1127980.25	1046403	917048.5	801800.25	726011.5	668385.75	609052.5	572471.5	577435.5	638025.5	749432.5	853321	884336	858742.25	808980	735709.75	686333.25	641824.75	593017	546729.25	519631.75	523888.75	566149.75	626446.75	679612.5	691054.5	673999	651848	619818	594969.5	561285.5	500934.625
WT:CAB (9)	1389405.75	1355424	1205729	1041715.5	895358.75	810150.5	761715	693447	628446.5	590091.75	622441.75	723006	842163.75	912218	876660.25	805423	726548.5	660440.25	630721.5	617865.75	570692.5	528261.5	515905.5	537705.5	601562.5	650801	678046	658042.25	624410	607729.75	592813.25	561244.75	516277	468649.25	439431.75	438148.75	462339.75	491846.75	510492.5	518434.5	504689	493898	484748	478439.5	450705.5	403579.625
cry1:CAB (2)	1540275.75	1379164	1145039	936625.5	813818.75	739300.5	694335	634367	563046.5	521541.75	550591.75	658676	792423.75	858438	820780.25	747103	651228.5	578630.25	551111.5	524465.75	477392.5	434811.5	420315.5	448435.5	506222.5	559891	578886	568182.25	532380	485469.75	453413.25	420594.75	396707	357479.25	332831.75	330758.75	352849.75	384086.75	412412.5	423324.5	415659	397758	380138	359859.5	342675.5	307844.625
cry1:CAB (2)	3267855.75	2960754	2387599	1901555.5	1584708.75	1373630.5	1217235	1072197	944426.5	893891.75	977491.75	1204366	1474563.75	1603928	1504390.25	1350663	1161368.5	1006390.25	896381.5	812405.75	727902.5	664161.5	649625.5	721505.5	858362.5	974161	1026476	999022.25	924260	836069.75	755193.25	676584.75	624527	553969.25	516421.75	521348.75	573959.75	650816.75	717692.5	749974.5	750649	692338	643678	597169.5	553395.5	488169.625
cry1:CAB (3)	1.49E+07	1.41E+07	1.22E+07	9841965.5	7874128.75	6768960.5	5820525	4970087	4373786.5	4326061.75	5322741.75	6814386	8637993.75	9244498	8684330.25	7759283	6700938.5	5658890.25	4961451.5	4391705.75	3925882.5	3651751.5	3895375.5	4663605.5	5826592.5	6677381	6825946	6531402.25	6126320	5545219.75	4953043.25	4478704.75	4019197	3675059.25	3556351.75	3722868.75	4171309.75	4743836.75	5120192.5	5444194.5	5188889	4792988	4408668	4092539.5	3777505.5	3341159.625
cry1:CAB (3)	1.95E+07	1.81E+07	1.55E+07	1.30E+07	1.10E+07	9949270.5	8868535	7870617	6847386.5	6487401.75	7384851.75	8974476	1.07E+07	1.12E+07	1.04E+07	9384153	8226858.5	7499610.25	6860541.5	6239325.75	5604492.5	5151461.5	5461565.5	6375185.5	7656362.5	8561341	9050476	8831052.25	8146460	7333129.75	6627873.25	5968444.75	5354267	4942309.25	4890651.75	5193738.75	5799909.75	6570306.75	7098132.5	7173114.5	6885459	6503138	6057798	5603289.5	5218685.5	4735799.625
cry1:CAB (4)	1.08E+07	9872374	8419829	6821625.5	5606378.75	4930260.5	4293305	3744637	3280866.5	3220561.75	3955731.75	5015926	5932993.75	6381498	6291130.25	5905183	5165548.5	4429230.25	3916411.5	3610415.75	3228772.5	3047691.5	3311785.5	3921305.5	4665932.5	5218761	5465966	5441762.25	5154720	4710259.75	4238463.25	3802904.75	3398227	3148669.25	3170201.75	3419168.75	3857039.75	4353266.75	4714072.5	4823584.5	4680279	4448838	4128468	3789059.5	3449015.5	3114374.625
cry1:CAB (4)	1.41E+07	1.28E+07	1.10E+07	9067565.5	7483838.75	6600020.5	5789105	4925437	4274496.5	4144981.75	5046831.75	6440026	7619233.75	8152068	7894380.25	7399953	6517858.5	5649460.25	4989751.5	4489565.75	3971362.5	3699481.5	3978535.5	4765165.5	5815912.5	6560091	6851586	6767022.25	6346350	5737789.75	5074983.25	4520424.75	4006977	3659279.25	3621981.75	3896758.75	4410009.75	4988166.75	5402262.5	5524644.5	5378689	5079838	4649428	4176469.5	3802975.5	3397944.625
cry1:CAB (5)	1.56E+07	1.46E+07	1.23E+07	1.02E+07	8285778.75	6996620.5	6050005	5240607	4716496.5	4524661.75	5094451.75	6491626	8152283.75	8898788	8469370.25	7682223	6690548.5	5781360.25	5117191.5	4668795.75	4190372.5	3890121.5	3988735.5	4555805.5	5593512.5	6557201	6893216	6706932.25	6232320	5682979.75	5097323.25	4654924.75	4204707	3817469.25	3663181.75	3736528.75	4132609.75	4656156.75	5121802.5	5284234.5	5240669	4816648	4446538	4069879.5	3723515.5	3357289.625
cry1:CAB (5)	1.08E+07	9605874	8320469	7456235.5	6631368.75	5906700.5	5342845	4711437	4114446.5	3813901.75	4215931.75	5061406	6006033.75	6483468	6199820.25	5721133	5157678.5	4668400.25	4386541.5	4085555.75	3677602.5	3325941.5	3382795.5	3763555.5	4363252.5	4862101	4951356	4808812.25	4566510	4277379.75	3945883.25	3623754.75	3273867	2980629.25	2887841.75	3014008.75	3315239.75	3644816.75	3831742.5	3853694.5	3747139	3560198	3410388	3211009.5	2958435.5	2630774.625
cry2:CAB (1)	5192875.75	4923324	4502049	3721445.5	3033358.75	2587690.5	2271825	1910297	1577876.5	1393081.75	1612711.75	2266196	2989253.75	3470358	3482730.25	3202383	2721558.5	2334110.25	2123261.5	1898095.75	1660062.5	1480501.5	1507465.5	1797135.5	2214852.5	2609681	2809406	2777362.25	2554230	2362299.75	2127993.25	1933724.75	1713907	1559919.25	1521221.75	1600838.75	1772069.75	1976406.75	2148662.5	2180654.5	2106029	2015988	1892648	1757439.5	1603815.5	1457264.625
cry2:CAB (1)	8468665.75	8177784	7105219	5681775.5	5109138.75	3895780.5	3063455	2417017	1921366.5	1765371.75	2366461.75	3473886	4557023.75	5210498	5139550.25	4852083	3844618.5	3078230.25	2562831.5	2187465.75	1853442.5	1651511.5	1804005.5	2353605.5	3123352.5	3783761	4111066	4057972.25	3707610	3268859.75	2813213.25	2404914.75	2252857	1884019.25	1795051.75	1968948.75	2348559.75	2803786.75	3153862.5	3240814.5	3117909	2875798	2573428	2280579.5	2029705.5	1759019.625
cry2:CAB (2)	6541185.75	6668074	5909949	4720285.5	3794378.75	3286390.5	2845885	2318947	1881176.5	1708511.75	2038691.75	2824366	3739673.75	4313198	4211630.25	3794153	3213828.5	2750730.25	2428981.5	2146035.75	1817052.5	1593081.5	1633895.5	2014755.5	2590502.5	3116801	3355746	3303862.25	3039360	2726739.75	2406523.25	2134634.75	1859807	1635289.25	1563091.75	1690548.75	1973309.75	2327976.75	2591752.5	2669514.5	2579199	2429118	2236228	2043949.5	1845815.5	1623314.625
cry2:CAB (2)	7502125.75	7048724	5928419	4524825.5	3380068.75	2739780.5	2188415	1754057	1455296.5	1403271.75	1853361.75	2749966	3759263.75	4440688	4412350.25	3922163	3209318.5	2593340.25	2163901.5	1812785.75	1507972.5	1366261.5	1475935.5	1964325.5	2692412.5	3334461	3697336	3662422.25	3359230	2963349.75	2562813.25	2164884.75	1810807	1563909.25	1515681.75	1667098.75	1996359.75	2417266.75	2771242.5	2935824.5	2900769	2770188	2536188	2253869.5	1956565.5	1655284.625
cry2:CAB (3)	1.47E+07	1.38E+07	1.20E+07	9560265.5	7520958.75	6300610.5	5254985	4207607	3381886.5	3175821.75	4297621.75	6476796	8571163.75	9784698	9620090.25	8682543	7221288.5	5963340.25	5055771.5	4311465.75	3612292.5	3115241.5	3285225.5	4253235.5	6020972.5	7091871	7552376	7345542.25	6762550	5973959.75	5213343.25	4433754.75	3925737	3427189.25	3263271.75	3555558.75	4263069.75	5128276.75	5849842.5	6103314.5	5879879	5483848	4907038	4330659.5	3763835.5	3118564.625
cry2:CAB (3)	1.57E+07	1.49E+07	1.36E+07	1.08E+07	8424488.75	6967030.5	5813645	4790017	3935746.5	3651001.75	4716461.75	7013596	9270203.75	1.06E+07	1.05E+07	9593253	8153668.5	6874930.25	6042731.5	5265775.75	4527132.5	3955131.5	4039265.5	5067075.5	6719072.5	8213261	9048056	9028022.25	8346770	7453759.75	6632963.25	5833244.75	5020007	4353049.25	4034051.75	4261908.75	5011689.75	6096896.75	7116472.5	7623044.5	7499309	7004278	6413678	5793289.5	5175315.5	4408584.625
cry2:CAB (4)	1.30E+07	1.18E+07	9764149	7578055.5	6049408.75	5164680.5	4425615	3620207	2992186.5	2736391.75	3297111.75	4789236	6587463.75	7832708	7749500.25	7068603	6020808.5	5194570.25	4652051.5	4143665.75	3570082.5	3142651.5	3100465.5	3829885.5	5118942.5	6364651	7040326	7001672.25	6518510	5886949.75	5209683.25	4577104.75	3960717	3415479.25	3176361.75	3325908.75	3934549.75	4784856.75	5531472.5	5847334.5	5730179	5332628	4939238	4523619.5	4053425.5	3446424.625
cry2:CAB (4)	8410505.75	7531144	6579749	5676925.5	5040398.75	4645780.5	4159105	3541347	3011256.5	2712871.75	2965421.75	3823556	4825093.75	5478488	5373340.25	4930533	4285638.5	3830690.25	3590791.5	3331985.75	2945832.5	2654941.5	2556845.5	2923745.5	3573902.5	4185971	4460926	4338262.25	4015620	3724269.75	3423883.25	3226414.75	2915227	2669239.25	2524161.75	2585348.75	2835849.75	3188506.75	3434152.5	3504254.5	3376299	3207148	3039278	2903809.5	2754985.5	2494194.625
phyA-211:CAB (1)	3396875.75	3453344	3057859	2442045.5	1826678.75	1548340.5	1336535	1116757	913496.5	841661.75	1108971.75	1616356	2196813.75	2522858	2457530.25	2102203	1661608.5	1365040.25	1161551.5	1005175.75	871222.5	840481.5	1024535.5	1367865.5	1787902.5	2015401	2002156	1797552.25	1542820	1335499.75	1158333.25	1030564.75	913767	899299.25	1020211.75	1217338.75	1461289.75	1662796.75	1712082.5	1616314.5	1453509	1286748	1134018	1013609.5	938265.5	957409.625
phyA-211:CAB (1)	5783125.75	5491394	4771129	3674585.5	2635038.75	2103840.5	1735405	1417837	1139626.5	1081131.75	1491711.75	2281796	3116793.75	3564828	3455560.25	2955563	2318508.5	1879180.25	1627431.5	1408475.75	1194592.5	1093811.5	1268485.5	1732845.5	2312222.5	2740021	2846526	2638362.25	2275150	1945949.75	1656323.25	1411744.75	1199577	1080369.25	1155311.75	1402898.75	1757099.75	2085696.75	2239112.5	2184064.5	2006699	1796928	1582998	1392349.5	1230115.5	1120559.625
phyA-211:CAB (2)	9297575.75	8904004	7542889	5741265.5	4393788.75	3692730.5	3158965	2605187	2126046.5	2007201.75	2663171.75	3907316	5188803.75	5799858	5489960.25	4713023	3780698.5	3114740.25	2718321.5	2384405.75	2044772.5	1870891.5	2139855.5	2806655.5	3603362.5	4146161	4193606	3866852.25	3373280	2975179.75	2583313.25	2255694.75	1965107	1817549.25	1910651.75	2238158.75	2684529.75	3087896.75	3262022.5	3157914.5	2895709	2646658	2344898	2103259.5	1890695.5	1740064.625
phyA-211:CAB (2)	1.07E+07	1.04E+07	8544819	6068015.5	4440388.75	3539990.5	2812145	2293037	2016476.5	2156851.75	3158471.75	4717756	6190113.75	6841958	6380170.25	5229293	3955178.5	3080520.25	2508741.5	2084675.75	1767002.5	1728621.5	2237745.5	3121755.5	4139022.5	4795151	4810376	4359562.25	3726590	3146529.75	2666233.25	2251294.75	1958397	1861469.25	2094651.75	2590868.75	3178399.75	3691846.75	3928542.5	3764824.5	3432739	3039638	2651408	2318399.5	2061535.5	1965799.625
phyA-211:CAB (3)	8308865.75	8339044	7016319	5238755.5	3698378.75	2913110.5	2407555	1978497	1642916.5	1634601.75	2235321.75	3349276	4643983.75	5430488	5391580.25	4814793	3944658.5	3215680.25	2799001.5	2441165.75	2081102.5	1875661.5	2078435.5	2784215.5	3838162.5	4692111	4991046	4774622.25	4258100	3648779.75	3156813.25	2695424.75	2275967	2003799.25	2011941.75	2349988.75	3002769.75	3748746.75	4281302.5	4404334.5	4126309	3693398	3208698	2809349.5	2436935.5	2104534.625
phyA-211:CAB (3)	1.06E+07	1.05E+07	9078549	7054775.5	5335678.75	4513460.5	3893265	3243657	2691926.5	2497331.75	3220931.75	4711216	6443723.75	7412168	7156850.25	6189013	5009278.5	4151280.25	3622281.5	3085385.75	2596232.5	2375431.5	2765865.5	3745655.5	5040612.5	6130061	6340766	5809632.25	4962130	4228659.75	3607023.25	3036724.75	2537427	2276019.25	2460431.75	3075228.75	3998999.75	4839586.75	5163052.5	4959274.5	4478119	3932728	3461088	3018129.5	2662365.5	2376219.625
phyA-211:CAB (4)	4335665.75	4300154	3751399	2989845.5	2306368.75	1966280.5	1712915	1454607	1218606.5	1128351.75	1371431.75	1964296	2706933.75	3188818	3168410.25	2799203	2263568.5	1869090.25	1620431.5	1413265.75	1200272.5	1083671.5	1176495.5	1555015.5	2140222.5	2687641	2892286	2739712.25	2414370	2117129.75	1822553.25	1537454.75	1290147	1137329.25	1158261.75	1361678.75	1739819.75	2185596.75	2472482.5	2475684.5	2290669	2053318	1806738	1609969.5	1397175.5	1212174.625
phyA-211:CAB (4)	3218585.75	3183394	2746649	2277955.5	1862198.75	1675690.5	1470915	1266097	1198606.5	1007951.75	1151561.75	1540036	2040503.75	2366568	2259470.25	2001743	1688008.5	1461180.25	1316061.5	1172145.75	1020132.5	927531.5	976365.5	1203395.5	1557342.5	1881221	1975936	1874882.25	1692580	1523369.75	1376083.25	1234534.75	1087127	985959.25	978081.75	1060168.75	1259789.75	1478906.75	1617682.5	1612064.5	1520879	1405008	1294038	1192529.5	1087015.5	971819.625
phyB:CAB (1)	2017595.75	1935524	1656169	1275765.5	991368.75	857380.5	725495	606197	506496.5	461581.75	555251.75	853366	1261383.75	1540798	1543580.25	1413733	1209618.5	1069390.25	996161.5	922235.75	825572.5	732981.5	687975.5	812865.5	1063972.5	1313521	1444986	1466132.25	1336110	1190809.75	1147373.25	1069564.75	969767	837719.25	720681.75	721368.75	805749.75	1023366.75	1219492.5	1293924.5	1240289	1124878	1035798	956979.5	887605.5	768434.625
phyB:CAB (1)	2915875.75	2849784	2343239	1826205.5	1341128.75	1151670.5	941375	782567	642656.5	584981.75	745441.75	1204216	1794683.75	2176268	2147040.25	1974813	1627318.5	1321660.25	1173781.5	1026435.75	866542.5	751571.5	750425.5	994365.5	1385852.5	1745681	1950476	1888272.25	1669290	1426989.75	1233303.25	1038914.75	842247	679279.25	627911.75	736278.75	1000309.75	1285336.75	1489492.5	1529414.5	1446619	1286848	1117788	963399.5	820965.5	676339.625
phyB:CAB (3)	2871105.75	2840754	2358279	1823405.5	1401038.75	1178090.5	994515	834567	695056.5	647421.75	797241.75	1172286	1639303.75	1908038	1875010.25	1692493	1419558.5	1181660.25	1030041.5	899995.75	787982.5	690191.5	702225.5	869515.5	1200912.5	1555861	1736746	1728852.25	1607370	1394629.75	1218363.25	1052614.75	888737	769819.25	707341.75	750288.75	914529.75	1141606.75	1355122.5	1435814.5	1401379	1315618	1215498	1114279.5	991515.5	841044.625
phyB:CAB (3)	3373045.75	3356754	2862739	2268225.5	1749758.75	1489170.5	1307245	1109667	922936.5	864751.75	1027351.75	1451766	1994573.75	2313208	2309290.25	2113323	1826248.5	1578890.25	1411571.5	1261815.75	1110992.5	988031.5	978065.5	1125185.5	1449652.5	1810491	2066386	2108042.25	2044120	1841999.75	1656153.25	1467444.75	1292127	1115419.25	987671.75	970738.75	1107699.75	1355796.75	1601712.5	1761394.5	1804199	1728588	1587158	1464349.5	1310485.5	1096014.625
phyB:CAB (4)	9826875.75	9356274	7507789	5942905.5	4241788.75	3360310.5	2736575	2146197	1898586.5	1891301.75	2872281.75	4692356	6720093.75	6979268	6418770.25	5757763	5123658.5	4627590.25	4123931.5	3883325.75	3362332.5	3085311.5	3351925.5	4168965.5	5595012.5	6871241	7008446	6829272.25	6585000	6074809.75	5810983.25	4817074.75	4226727	3556279.25	3293331.75	3328408.75	4111349.75	5261846.75	6550752.5	7353254.5	6989699	6156158	5312728	4686309.5	4001255.5	3321399.625
phyB:CAB (4)	9533775.75	8937494	6764579	5011025.5	3814918.75	3275290.5	2903975	2468927	2074496.5	1947211.75	2548901.75	3897076	5185233.75	5788358	5598040.25	5082063	4508038.5	4062230.25	3695671.5	3295825.75	2830172.5	2732121.5	2742435.5	3340385.5	4394322.5	5426541	5870456	5658852.25	6311770	6336959.75	5699643.25	4995014.75	4120977	3554429.25	2945011.75	2979788.75	3495989.75	4295966.75	5018802.5	5305334.5	5069989	4660558	4272808	3866369.5	3473535.5	2909769.625
phyB:CAB (5)	6797115.75	6229304	5082459	4172545.5	3524948.75	3172670.5	2825645	2523867	2247736.5	2236191.75	2782161.75	3727486	4407563.75	4624278	4409710.25	4092363	3743698.5	3504900.25	3273271.5	2967865.75	2584082.5	2349231.5	2384655.5	2910235.5	3707512.5	4182471	4257236	4167832.25	3750130	3957429.75	3960963.25	3675844.75	3182727	2709489.25	2544511.75	2694268.75	3181739.75	3852036.75	4277382.5	4309154.5	4159109	3973068	3804368	3729079.5	3506365.5	3096504.625
phyB:CAB (5)	7634665.75	6593674	4916089	3710765.5	3028718.75	2558390.5	2187995	1697587	1475676.5	1522521.75	2383371.75	3916626	5326793.75	5627948	5253760.25	4536563	3706698.5	3120510.25	2688071.5	2270235.75	1857012.5	1652041.5	1949475.5	2894715.5	4036992.5	4793141	5062696	4704902.25	4082380	3496209.75	3035343.25	2642404.75	2218447	1980679.25	1841081.75	2135418.75	2802659.75	3709446.75	4123362.5	4159654.5	3989599	3625948	3215508	2874879.5	2629895.5	2202494.625
cry1 cry2:CAB (2)	1835785.75	1849404	1595959	1223455.5	939868.75	768300.5	648275	541757	451366.5	415471.75	475961.75	654816	893113.75	1111218	1195860.25	1128083	966998.5	798640.25	683091.5	593045.75	517562.5	443761.5	426985.5	462675.5	564272.5	696761	833446	916692.25	897160	822039.75	741523.25	640764.75	544937	460829.25	406481.75	382398.75	409799.75	477106.75	568352.5	675374.5	730329	710658	646988	575369.5	509715.5	425719.625
cry1 cry2:CAB (2)	4467695.75	4414594	3636199	2786015.5	2074068.75	1646720.5	1338725	1089247	897266.5	814771.75	939241.75	1336136	1929643.75	2485158	2727900.25	2538703	2138458.5	1706370.25	1372021.5	1126875.75	926652.5	794791.5	761015.5	863325.5	1147852.5	1543201	1918566	2099702.25	2004410	1787509.75	1530223.25	1263704.75	1030867	842499.25	717961.75	672648.75	736269.75	903766.75	1148352.5	1396524.5	1552179	1561948	1459298	1285929.5	1098055.5	868419.625
cry1 cry2:CAB (3)	1.77E+07	1.68E+07	1.45E+07	1.18E+07	9563908.75	8084590.5	6920735	5835267	4954746.5	4487471.75	4961181.75	6794526	9350503.75	1.15E+07	1.21E+07	1.12E+07	9495728.5	7700570.25	6558031.5	5760055.75	4980452.5	4507761.5	4373085.5	4799035.5	6006532.5	7680201	9533416	1.05E+07	1.03E+07	9327569.75	8171093.25	7186034.75	6215537	5435369.25	4770071.75	4379248.75	4487719.75	5144716.75	6263652.5	7417654.5	8159799	8209658	7772718	7108199.5	6334035.5	5310279.625
cry1 cry2:CAB (3)	1.57E+07	1.56E+07	1.41E+07	1.17E+07	9271808.75	7578080.5	6490635	5612147	4815756.5	4500041.75	5270001.75	7423446	1.06E+07	1.24E+07	1.24E+07	1.18E+07	9765128.5	7877040.25	6588851.5	5689995.75	4930182.5	4606441.5	4366495.5	4899655.5	6454142.5	8476121	1.03E+07	1.12E+07	1.16E+07	1.00E+07	8492243.25	7294644.75	6120897	5272139.25	4586161.75	4209058.75	4581979.75	5697206.75	7227082.5	8696764.5	9438299	9350708	8647288	7743819.5	6737735.5	5468714.625
cry1 cry2:CAB (4)	1.35E+07	1.27E+07	1.10E+07	8714795.5	6508408.75	5138490.5	4314975	3604547	3106926.5	3015941.75	3546191.75	4999776	6619353.75	7686428	8084060.25	7640103	6798158.5	5683430.25	4764511.5	4125985.75	3605272.5	3202691.5	3139745.5	3533015.5	4468422.5	5627541	6909966	7189932.25	7155310	6863179.75	6188833.25	5436624.75	4697587	4038759.25	3518231.75	3314798.75	3603579.75	4417546.75	5314962.5	6151854.5	6766789	6921688	6756648	6308359.5	5611595.5	4617589.625
cry1 cry2:CAB (4)	1.17E+07	1.09E+07	9139849	7253125.5	5379708.75	4446290.5	4182485	3617427	3086676.5	2915831.75	3436851.75	4537026	6223563.75	7444458	7374800.25	6812523	6090358.5	5213060.25	4476281.5	4012795.75	3639202.5	3196431.5	3151075.5	3441635.5	4195252.5	5124381	5952426	6383762.25	6346480	6101409.75	5534173.25	5009444.75	4441477	3939799.25	3492161.75	3310378.75	3446549.75	3963296.75	4696592.5	5394624.5	5806969	5851758	5542778	5136799.5	4706795.5	3998169.625
cry1 cry2:CAB (5)	1.00E+07	9622074	8119269	6590355.5	5320608.75	4344360.5	3591545	2973147	2528916.5	2313411.75	2639251.75	3735246	5290203.75	6636268	7241310.25	6909373	6023238.5	4970760.25	4171471.5	3539455.75	3023722.5	2641131.5	2563945.5	2921875.5	3870032.5	5110941	6490396	7149842.25	7017560	6392869.75	5457623.25	4701234.75	4170157	3470929.25	3028701.75	2899598.75	3245109.75	4070946.75	5185362.5	6148904.5	6766559	6518038	5899168	5179589.5	4630495.5	3706324.625
cry1 cry2:CAB (5)	1.02E+07	9804774	8396549	6824765.5	5437228.75	4840340.5	3997185	3248987	2756676.5	2600421.75	2995951.75	4304256	6050193.75	7504908	8025710.25	7441793	6360458.5	5231330.25	4481901.5	3893375.75	3317012.5	2804201.5	2622245.5	3000255.5	3969042.5	5135171	6211906	6755392.25	6517360	5946519.75	5228403.25	4599644.75	3907787	3335859.25	2890171.75	2684518.75	2954179.75	3755666.75	4568202.5	5288864.5	5632049	5458848	5097328	4611179.5	4091035.5	3401764.625
WT:CCR2 (2)	355295.75	303644	314629	538295.5	829428.75	860270.5	786205	703457	617546.5	544521.75	479721.75	422196	375783.75	335838	311260.25	345433	500188.5	649720.25	698101.5	690065.75	649902.5	599931.5	541415.5	483495.5	435192.5	386821	344896	329072.25	371640	448699.75	527083.25	561974.75	557037	517429.25	480161.75	446968.75	407019.75	370756.75	336302.5	310384.5	309329	338418	399798	444739.5	480645.5	468804.625
WT:CCR2 (2)	499245.75	435824	452779	829355.5	1228908.75	1218890.5	1101175	957467	819626.5	708901.75	617091.75	533916	466573.75	403158	377830.25	443023	721808.5	888620.25	936961.5	898445.75	803252.5	698171.5	615525.5	540255.5	480402.5	430451	390916	404722.25	497200	629579.75	751033.25	814644.75	773067	679259.25	600101.75	528858.75	473429.75	419806.75	384372.5	369814.5	392959	459118	544498	601859.5	628595.5	590414.625
WT:CCR2 (3)	742425.75	656734	722939	1323635.5	2112958.75	2203200.5	2031635	1762727	1506106.5	1299701.75	1115811.75	983126	909113.75	793468	742380.25	868833	1325008.5	1913380.25	2027901.5	1857885.75	1677412.5	1456271.5	1271165.5	1114905.5	1005942.5	897811	818186	849902.25	1040420	1302219.75	1498173.25	1549184.75	1485087	1343089.25	1198601.75	1080428.75	969229.75	879076.75	794002.5	753864.5	801389	906778	1047948	1144539.5	1159235.5	1091039.625
WT:CCR2 (3)	644925.75	581144	628829	1107165.5	1684448.75	1722570.5	1579885	1381337	1195556.5	1043841.75	926801.75	822226	737753.75	671508	628350.25	735903	1081058.5	1342350.25	1406521.5	1360745.75	1284982.5	1179091.5	1076605.5	988525.5	929782.5	856221	793926	819822.25	975710	1170419.75	1339273.25	1401444.75	1369227	1278049.25	1186441.75	1081578.75	994869.75	924716.75	858632.5	810874.5	824289	907258	1008318	1109899.5	1149805.5	1085359.625
WT:CCR2 (4)	848105.75	727994	734879	1284505.5	1856278.75	1940500.5	1860525	1680597	1477556.5	1292241.75	1153971.75	1001116	875193.75	757188	679170.25	786783	1178128.5	1467340.25	1552441.5	1510965.75	1394132.5	1251531.5	1108515.5	981695.5	869062.5	762551	671046	672672.25	825780	1047579.75	1188863.25	1250814.75	1213277	1125049.25	1030691.75	933138.75	848239.75	780126.75	716192.5	689234.5	721179	823488	928608	1005839.5	1044025.5	1015549.625
WT:CCR2 (4)	855015.75	762584	788249	1274665.5	1834318.75	1897420.5	1790645	1627497	1451476.5	1271131.75	1132441.75	988666	859033.75	742208	665770.25	759883	1097578.5	1346070.25	1445841.5	1422045.75	1322742.5	1209361.5	1074255.5	963645.5	862682.5	771271	694036	705052.25	853820	1051649.75	1187323.25	1249504.75	1210237	1133019.25	1035691.75	944258.75	862209.75	789256.75	724962.5	706064.5	767669	863108	952848	1012429.5	1041345.5	985204.625
WT:CCR2 (2b)	1057965.75	865894	830089	1381685.5	2023208.75	2079580.5	1947035	1745987	1541586.5	1340421.75	1176571.75	1029386	891953.75	765418	681540.25	766293	1138698.5	1445500.25	1528641.5	1503335.75	1415892.5	1287901.5	1146255.5	1058405.5	953512.5	847791	745836	725432.25	842270	1046479.75	1202073.25	1265504.75	1220907	1152759.25	1066001.75	976818.75	893439.75	823506.75	754942.5	721874.5	772499	874138	968388	1044489.5	1072585.5	1006644.625
WT:CCR2 (2b)	515915.75	415894	393549	671515.5	971008.75	1004460.5	968855	903277	815346.5	735071.75	658961.75	585036	506923.75	444508	380360.25	408813	573858.5	714650.25	755021.5	751955.75	698862.5	639941.5	579865.5	527355.5	475722.5	426471	377246	373232.25	430210	530149.75	599803.25	627364.75	613027	585159.25	552501.75	512768.75	467919.75	440366.75	401712.5	376804.5	383439	419818	457868	489679.5	504585.5	482379.625
cry1:CCR2 (2)	969555.75	789934	830699	1571315.5	2580908.75	2706160.5	2226055	1767707	1401176.5	1157301.75	966851.75	820366	713863.75	626428	581520.25	720193	1289878.5	1978720.25	2164271.5	1970675.75	1755782.5	1463761.5	1198365.5	1062255.5	859472.5	722721	644196	665412.25	866280	1237979.75	1602263.25	1742704.75	1644817	1436369.25	1226211.75	1069368.75	929289.75	823986.75	757892.5	717904.5	764659	947888	1187988	1431199.5	1539505.5	1433239.625
cry1:CCR2 (2)	887095.75	738964	771189	1444665.5	2399368.75	2503070.5	2072955	1611507	1265576.5	1036171.75	868511.75	748016	661873.75	589948	561310.25	703183	1237798.5	1914670.25	2093871.5	1900045.75	1584542.5	1299091.5	1088155.5	918785.5	796382.5	691011	634286	655562.25	844930	1234799.75	1672433.25	1800454.75	1677567	1434129.25	1206111.75	1027518.75	879049.75	789656.75	709962.5	669384.5	721069	893658	1168498	1437649.5	1524405.5	1347269.625
cry1:CCR2 (3)	1176445.75	994114	1034409	2055595.5	3563198.75	3706510.5	3113795	2469977	1956136.5	1599411.75	1345481.75	1145856	1002383.75	876888	814280.25	983173	1735368.5	2542190.25	2742921.5	2524615.75	2164512.5	1814411.5	1554675.5	1324625.5	1148652.5	997231	900056	928232.25	1227590	1768499.75	2251663.25	2378004.75	2225467	1963929.25	1698061.75	1494528.75	1312919.75	1173276.75	1068062.5	1026774.5	1116039	1374228	1799178	2121239.5	2217615.5	2004904.625
cry1:CCR2 (3)	1224615.75	1008164	1045029	1956145.5	3341568.75	3511100.5	3091215	2425187	1982656.5	1656371.75	1408441.75	1208026	1059073.75	921578	854520.25	995873	1658598.5	2449640.25	2659641.5	2485195.75	2157392.5	1820061.5	1537945.5	1309715.5	1139202.5	997141	885646	875702.25	1101380	1597319.75	2051203.25	2185554.75	2052277	1811069.25	1569371.75	1360088.75	1199869.75	1075176.75	978242.5	909464.5	954479	1174068	1511438	1767679.5	1852045.5	1660434.625
cry1:CCR2 (4)	748675.75	651744	655509	1051265.5	1637728.75	1737210.5	1542855	1339247	1134196.5	981391.75	861151.75	753116	660953.75	579718	537270.25	583413	836918.5	1165800.25	1292581.5	1225895.75	1092262.5	964781.5	857225.5	759965.5	674842.5	593991	534386	514672.25	577240	742959.75	939833.25	1048494.75	1023697	943629.25	837771.75	746138.75	664979.75	602216.75	548782.5	515834.5	517339	566288	663248	776639.5	866975.5	851949.625
cry1:CCR2 (4)	615655.75	531454	539959	871945.5	1341018.75	1378730.5	1226815	1044417	885906.5	768741.75	672581.75	586146	518063.75	456278	427100.25	476593	712798.5	994830.25	1083851.5	1037645.75	938132.5	818211.5	723235.5	640595.5	571642.5	501751	452386	438512.25	505610	655299.75	829923.25	908404.75	879457	811679.25	727791.75	649978.75	583749.75	526526.75	485752.5	445234.5	449739	501738	597488	703399.5	765895.5	736644.625
cry1:CCR2 (8)	784575.75	671924	666419	1108665.5	1731658.75	1799810.5	1606695	1366037	1151056.5	980711.75	835771.75	719716	626433.75	547158	503890.25	571963	885368.5	1251880.25	1381491.5	1330205.75	1187762.5	1028831.5	900505.5	784655.5	694982.5	610751	539546	522702.25	611250	813659.75	1034193.25	1136084.75	1116747	1025789.25	926031.75	829878.75	744879.75	667906.75	607982.5	560564.5	557599	612478	721808	845819.5	927315.5	900944.625
cry1:CCR2 (8)	385515.75	329754	347229	589345.5	891838.75	916010.5	823265	707247	601406.5	513681.75	441201.75	380446	326323.75	283798	259720.25	286423	422938.5	582910.25	643071.5	627145.75	570812.5	505151.5	448915.5	399155.5	357942.5	312861	278166	263772.25	292560	360459.75	443283.25	486534.75	484877	462419.25	427871.75	394508.75	365639.75	334596.75	308622.5	292024.5	287219	301588	338988	384299.5	422355.5	427309.625
cry2:CCR2 (1)	1877885.75	1550154	1532569	2565605.5	4390688.75	4838710.5	4529995	3996457	3433626.5	2972221.75	2618021.75	2315706	2085563.75	1848508	1676860.25	1768313	2495068.5	3576490.25	3889681.5	3769545.75	3476172.5	3201551.5	2869655.5	2602065.5	2377742.5	2126781	1979896	1869932.25	2149860	2854759.75	3448693.25	3667844.75	3526137	3249919.25	2916851.75	2721878.75	2472089.75	2287006.75	2167932.5	2075534.5	2102169	2349258	2723038	3089779.5	3240875.5	3008569.625
cry2:CCR2 (1)	2383645.75	1992554	2015929	3784785.5	7161058.75	8074060.5	7339255	6231867	5134896.5	4260081.75	3538431.75	2978166	2563223.75	2207578	1984950.25	2156713	3436688.5	5350990.25	6221021.5	6088835.75	5418532.5	4784551.5	4100105.5	3530385.5	3089362.5	2721971	2411676	2298612.25	2772110	3856619.75	4994813.25	5478374.75	5214277	4593519.25	3949201.75	3936708.75	3107909.75	2732426.75	2424102.5	2256794.5	2369709	2792718	3421948	4003619.5	4300455.5	4011064.625
cry2:CCR2 (2)	3676495.75	2876314	2750669	4935125.5	9150708.75	1.07E+07	9986055	8487557	7010776.5	5847051.75	4940661.75	4249426	3697793.75	3197448	2809270.25	2847523	4021898.5	6177810.25	7396081.5	7442715.75	6703052.5	5842661.5	5093475.5	4449205.5	3996912.5	3561631	3172656	3028522.25	3470110	4472069.75	5519993.25	6128364.75	6005267	5499219.25	4900971.75	4346038.75	3891759.75	3553036.75	3250672.5	3061274.5	3160169	3555578	4088108	4667949.5	5039465.5	4908099.625
cry2:CCR2 (2)	4268345.75	3453164	3349829	4897455.5	7732648.75	8721380.5	8160915	7247867	6287926.5	5532981.75	4854521.75	4257166	3782933.75	3235438	2853970.25	2807703	3750518.5	5249250.25	6257511.5	6389915.75	5869042.5	5470301.5	4814345.5	4289315.5	3907542.5	3499711	3144926	2912872.25	3105910	3815719.75	4688863.25	5252214.75	5170577	4785839.25	4345161.75	3839818.75	3485619.75	3167566.75	2928362.5	2689944.5	2635909	2845878	3249528	3665849.5	3883925.5	3701549.625
cry2:CCR2 (4)	1640865.75	1397174	1401389	2435165.5	4155378.75	4662510.5	4139085	3458477	2865126.5	2417391.75	2071071.75	1798616	1579093.75	1392658	1247670.25	1353613	2064408.5	3151540.25	3584761.5	3427025.75	3071692.5	2745501.5	2368325.5	2048905.5	1805262.5	1527541	1335736	1241642.25	1430640	1928709.75	2485493.25	2829034.75	2772387	2530859.25	2220441.75	1942938.75	1693619.75	1507016.75	1346402.5	1240244.5	1247839	1443318	1785138	2174609.5	2390795.5	2313129.625
cry2:CCR2 (4)	1271675.75	1063644	1071159	1704845.5	2677808.75	2988300.5	2730775	2336137	1977566.5	1694811.75	1468711.75	1285396	1144203.75	1016418	968950.25	1012803	1428118.5	2004010.25	2292061.5	2294195.75	2121482.5	1827231.5	1588585.5	1394055.5	1232292.5	1090321	964046	918292.25	1029860	1303699.75	1617903.25	1810634.75	1781827	1660179.25	1480321.75	1311318.75	1155199.75	1032386.75	940052.5	878224.5	876819	975408	1154378	1346569.5	1470525.5	1434844.625
cry2:CCR2 (5)	1385095.75	1193504	1233279	2310845.5	3906268.75	4163990.5	3783965	3182237	2593476.5	2165471.75	1824141.75	1519236	1328983.75	1165468	1046360.25	1213873	2056178.5	3005480.25	3352711.5	3222655.75	2830462.5	2396741.5	2057675.5	1765575.5	1551972.5	1351381	1215866	1247532.25	1554830	2075619.75	2562063.25	2807374.75	2690037	2426209.25	2143381.75	1885948.75	1675749.75	1509786.75	1370822.5	1325604.5	1395079	1604488	1915918	2198709.5	2354335.5	2250649.625
cry2:CCR2 (5)	1217045.75	1024354	1026399	1681695.5	2830918.75	3033180.5	2749305	2405727	2011576.5	1682551.75	1441691.75	1250316	1086593.75	938358	842270.25	895153	1371098.5	1945530.25	2129811.5	2072565.75	1906022.5	1690661.5	1474985.5	1313985.5	1180872.5	1045491	928806	892862.25	1046180	1344889.75	1614783.25	1752294.75	1690797	1588639.25	1459171.75	1346518.75	1245239.75	1145816.75	1054602.5	994374.5	997879	1084998	1226068	1354549.5	1453085.5	1425129.625
phyA-211:CCR2 (1)	1068555.75	924794	1078259	2115285.5	3258008.75	3255480.5	2814275	2338017	1918406.5	1598811.75	1363531.75	1176576	1033003.75	917588	884140.25	1182093	1919628.5	2491660.25	2570951.5	2396275.75	2120002.5	1859671.5	1616335.5	1456685.5	1270802.5	1133291	1060136	1182272.25	1629310	2166229.75	2422913.25	2423894.75	2222657	1994479.25	1778731.75	1599958.75	1425569.75	1274806.75	1177092.5	1193644.5	1430049	1818458	2107358	2228069.5	2162025.5	1916234.625
phyA-211:CCR2 (1)	1320165.75	1133134	1342909	2771365.5	4322978.75	4199940.5	3395305	2659477	2112556.5	1761141.75	1497261.75	1289186	1137413.75	1018428	1017150.25	1444873	2521248.5	3433890.25	3602571.5	3283625.75	2777182.5	2321051.5	1964005.5	1680205.5	1470652.5	1280841	1182226	1315992.25	1843230	2541369.75	3056143.25	3161014.75	2894887	2528669.25	2163801.75	1871258.75	1621519.75	1428996.75	1304982.5	1310384.5	1539809	2004318	2500758	2816049.5	2839665.5	2492219.625
phyA-211:CCR2 (2)	3527715.75	2860224	3210979	7433325.5	1.22E+07	1.20E+07	9776755	7558137	5930426.5	4821711.75	4016191.75	3382456	2919033.75	2539088	2464400.25	3664443	6847538.5	9222700.25	9317781.5	8173805.75	6739962.5	5582451.5	4745285.5	4054175.5	3537522.5	3085301	2844646	3320142.25	4927360	6698419.75	7523333.25	7469304.75	6755927	5975589.25	5232711.75	4593598.75	4059309.75	3636126.75	3321752.5	3344804.5	3983599	5118188	6177238	6589649.5	6435035.5	5623009.625
phyA-211:CCR2 (2)	2979715.75	2426304	2600359	5821275.5	9748008.75	9812570.5	8189715	6456847	5094686.5	4150431.75	3449481.75	2923196	2518993.75	2216228	2149440.25	3114293	5506028.5	7182340.25	7343321.5	6703555.75	5710302.5	4772461.5	4064115.5	3461815.5	3042912.5	2676241	2531236	2989032.25	4253810	5487139.75	6031793.25	5782064.75	5178717	4545789.25	4007411.75	3568068.75	3212629.75	2918846.75	2745452.5	2847844.5	3425359	4249998	4833918	5022249.5	4816985.5	4253079.625
phyA-211:CCR2 (4)	2210475.75	1871544	2142359	4025565.5	5852548.75	5806050.5	5014595	4122257	3389036.5	2846741.75	2416021.75	2072516	1828293.75	1607498	1557930.25	2130403	3352128.5	4162080.25	4353271.5	4052625.75	3584462.5	3076781.5	2677005.5	2338345.5	2078002.5	1833671	1712106	1920462.25	2529280	3196909.75	3513323.25	3496604.75	3236607	2934489.25	2640871.75	2361568.75	2132489.75	1924966.75	1781482.5	1794664.5	2040009	2442268	2812998	3012739.5	3002275.5	2721564.625
phyA-211:CCR2 (4)	1700875.75	1451204	1747239	3535135.5	5039118.75	5028520.5	4499435	3703927	3032506.5	2529371.75	2165721.75	1880276	1648473.75	1457528	1422340.25	2086533	3799868.5	4319780.25	4171601.5	3799395.75	3269172.5	2755081.5	2370835.5	2065585.5	1850462.5	1648601	1583786	1950182.25	2701600	3287599.75	3515593.25	3451454.75	3158097	2835029.25	2524321.75	2259308.75	2047029.75	1844506.75	1734032.5	1839244.5	2224199	2652038	2942218	3052419.5	2977615.5	2647109.625
phyA-211:CCR2 (5)	1086055.75	930444	1082109	2056995.5	3113398.75	3081330.5	2650245	2143947	1727236.5	1442121.75	1233711.75	1060986	927983.75	827398	825520.25	1174273	1971348.5	2506900.25	2558001.5	2324525.75	2009192.5	1705031.5	1469245.5	1276515.5	1133652.5	994831	915586	1046962.25	1447640	1896109.75	2159993.25	2175634.75	2024987	1841759.25	1630101.75	1449628.75	1320819.75	1176396.75	1070832.5	1064074.5	1201839	1474398	1722028	1866039.5	1870725.5	1714579.625
phyA-211:CCR2 (5)	732435.75	644894	727799	1283405.5	1906568.75	1948180.5	1734725	1443007	1194786.5	1002351.75	860761.75	747586	678263.75	583798	572480.25	774383	1226528.5	1652780.25	1639211.5	1474065.75	1272472.5	1080081.5	934625.5	814565.5	719972.5	632991	595236	676062.25	913530	1198399.75	1381253.25	1379144.75	1263047	1119669.25	983971.75	879178.75	788109.75	706536.75	643382.5	643754.5	748429	926048	1086578	1149039.5	1141135.5	1029744.625
phyB:CCR2 (1)	1466265.75	1342764	2102079	3808075.5	4666578.75	4446980.5	3626235	2950247	2382416.5	1953091.75	1632411.75	1390576	1195343.75	1118108	1344700.25	2171713	3261678.5	3851550.25	3800761.5	3291745.75	2797422.5	2426981.5	2121815.5	1803025.5	1575422.5	1369491	1330946	1730812.25	2533050	3236729.75	3557253.25	3473834.75	3185287	2863089.25	2507821.75	2168308.75	1885469.75	1656126.75	1527342.5	1567834.5	1938459	2541058	3066608	3415019.5	3372965.5	2987329.625
phyB:CCR2 (1)	1604525.75	1541154	2018229	3420825.5	4318858.75	4147320.5	3479815	2880327	2386726.5	2011021.75	1726941.75	1498186	1348123.75	1323008	1548920.25	2311483	3348188.5	3915670.25	3867071.5	3451745.75	2923032.5	2527031.5	2209055.5	1915765.5	1726422.5	1537311	1497036	1863972.25	2705980	3383149.75	3685993.25	3531544.75	3306737	3089809.25	2755811.75	2405998.75	2072779.75	1840986.75	1700492.5	1745014.5	2165159	2817418	3295348	3682169.5	3651545.5	3185004.625
phyB:CCR2 (2)	2326525.75	2230804	3398119	5760215.5	7102138.75	6853050.5	5983625	5031377	4255206.5	3695781.75	3168101.75	2727386	2530493.75	2351658	2730630.25	3993843	5550798.5	6366200.25	6809621.5	6098905.75	5167652.5	4550471.5	4111085.5	3624085.5	3249682.5	2978981	2993526	3634192.25	5013500	6158119.75	6509343.25	6213874.75	5587707	5159609.25	4740951.75	4334808.75	3993529.75	3610116.75	3420062.5	3689184.5	4559989	5843338	6692308	7058869.5	6649885.5	5723859.625
phyB:CCR2 (2)	2656765.75	2434894	3324689	5267655.5	6489998.75	6371050.5	5719275	4724767	3998996.5	3446391.75	2970831.75	2628446	2345193.75	2240558	2591930.25	3642833	5020208.5	5906900.25	5991361.5	5730425.75	4987002.5	4453401.5	3940085.5	3512355.5	3178772.5	2862491	2827126	3283522.25	4215350	5172679.75	5812403.25	5815574.75	5473617	4936869.25	4527681.75	4091548.75	3719559.75	3418006.75	3164632.5	3149834.5	3631999	4369978	5077108	5635399.5	5664805.5	5177759.625
phyB:CCR2 (3)	2732965.75	2621854	3952179	6640775.5	8131188.75	7453910.5	5761745	4477257	3530106.5	2846841.75	2333141.75	1987326	1776903.75	1744078	2488800.25	4203703	5809558.5	6325150.25	6018021.5	5220875.75	4371422.5	3764931.5	3305425.5	2828255.5	2499772.5	2234781	2310866	3107572.25	4341470	5538159.75	5963773.25	5792174.75	5187347	4587959.25	4053561.75	3556888.75	3188789.75	2786596.75	2872082.5	2927944.5	3469239	4338218	4986978	5306059.5	5205685.5	4718169.625
phyB:CCR2 (3)	2228745.75	2051684	3191749	5336745.5	6321298.75	5809560.5	4675985	3731727	3045846.5	2536311.75	2128911.75	1855646	1635913.75	1576398	1980680.25	3067793	4211368.5	4853520.25	4984811.5	4437525.75	3920162.5	3313801.5	2886385.5	2511085.5	2262132.5	2068101	2051096	2663822.25	3546990	4372139.75	4926843.25	4966414.75	4600137	4337359.25	4057131.75	3642058.75	3269609.75	2885356.75	2671892.5	2986734.5	3612239	4461218	5154788	5456809.5	5322495.5	4706519.625
phyB:CCR2 (4)	1645945.75	1594784	2445669	4369315.5	5326268.75	4953090.5	4138005	3292837	2580546.5	2089051.75	1753971.75	1569686	1388123.75	1328408	1707910.25	2663013	3730118.5	4212670.25	4242031.5	3975115.75	3487812.5	2962971.5	2532895.5	2206325.5	2016342.5	1813481	1857606	2392612.25	3251900	3999679.75	4319783.25	4312294.75	4048937	3655589.25	3196151.75	2788948.75	2509339.75	2244826.75	2097972.5	2269164.5	2829869	3485758	3875038	3991769.5	3937495.5	3475524.625
phyB:CCR2 (4)	1338315.75	1356834	1997989	3370285.5	3863438.75	3609510.5	3252985	2616087	2147456.5	1734921.75	1447371.75	1236876	1121483.75	1034118	1224600.25	1847733	2579268.5	2874510.25	2827891.5	2619955.75	2305182.5	1982701.5	1710335.5	1512205.5	1381822.5	1220691	1218926	1495392.25	1998020	2404019.75	2782963.25	2751554.75	2373647	2068159.25	1843611.75	1638498.75	1482769.75	1347006.75	1255962.5	1294174.5	1554769	1889798	2189528	2276049.5	2219355.5	1946784.625
cry1 cry2:CCR2 (1)	3458705.75	2894844	2848279	4812295.5	8266528.75	9104670.5	7543275	6083507	4910936.5	4080731.75	3505771.75	3035026	2673373.75	2395148	2224940.25	2343113	3421108.5	5448630.25	6607771.5	6526195.75	5856352.5	5079901.5	4437545.5	3749265.5	3316712.5	2953531	2662526	2484122.25	2755120	3631759.75	4868113.25	5714864.75	5748657	5284309.25	4650391.75	4077428.75	3602969.75	3215326.75	2947272.5	2709774.5	2631999	2870718	3479638	4272069.5	4853755.5	4801624.625
cry1 cry2:CCR2 (1)	3270425.75	2554684	2464839	4485505.5	8416278.75	9410570.5	7665525	5833697	4491446.5	3577111.75	2964091.75	2489896	2144673.75	1888648	1733420.25	1916573	3106688.5	5390080.25	6862001.5	6892245.75	6048702.5	5142711.5	4367885.5	3662145.5	3145632.5	2715991	2400476	2221942.25	2433630	3332259.75	4825853.25	6062114.75	6333477	5941049.25	5202401.75	4458048.75	3876419.75	3436896.75	3052662.5	2735374.5	2597399	2794848	3448738	4505549.5	5470355.5	5749994.625
cry1 cry2:CCR2 (2)	3073185.75	2459004	2362359	3649105.5	5925878.75	6558490.5	5848825	4961277	4082096.5	3495271.75	3035511.75	2638796	2334573.75	2094448	1933820.25	2095573	2907278.5	4489600.25	5500541.5	5451035.75	4984842.5	4439321.5	3922355.5	3443805.5	3050842.5	2703091	2479266	2349042.25	2535560	3280879.75	4446743.25	5285414.75	5411977	5073029.25	4538221.75	3987168.75	3488659.75	3134906.75	2870342.5	2674334.5	2635859	2847278	3546128	4422749.5	5033885.5	4935989.625
cry1 cry2:CCR2 (2)	3293335.75	2774674	2712939	4086545.5	6696008.75	7463900.5	6466605	5305647	4414166.5	3768151.75	3260881.75	2914996	2582013.75	2317648	2165690.25	2331253	3201898.5	4822200.25	5771821.5	5773535.75	5255652.5	4598321.5	4032575.5	3557695.5	3188602.5	2899981	2707836	2631292.25	2839130	3577079.75	4677893.25	5439104.75	5555507	5233029.25	4691291.75	4164138.75	3707299.75	3359346.75	3067422.5	2882644.5	2830619	3060358	3640078	4376069.5	4904195.5	4942664.625
cry1 cry2:CCR2 (3)	2069525.75	1706764	1796469	3248305.5	5472058.75	5763600.5	4649655	3628937	2874816.5	2375681.75	2000091.75	1697696	1488073.75	1355058	1287360.25	1457673	2104888.5	3161300.25	3870741.5	3921955.75	3546582.5	3066361.5	2683885.5	2326645.5	2037712.5	1777431	1601766	1526932.25	1677710	2123599.75	2854963.25	3527964.75	3806577	3651939.25	3304271.75	2869098.75	2495329.75	2189966.75	1955712.5	1761634.5	1683009	1769908	2072578	2556319.5	3033775.5	3285499.625
cry1 cry2:CCR2 (3)	1574225.75	1338044	1433849	2528325.5	4030508.75	4197580.5	3501525	2815807	2320826.5	1967701.75	1694201.75	1472756	1297913.75	1177528	1118190.25	1272173	1771178.5	2529200.25	3003941.5	3041705.75	2797422.5	2479301.5	2200775.5	1946695.5	1733702.5	1542951	1406656	1349732.25	1457840	1765699.75	2212943.25	2601714.75	2696177	2600899.25	2363091.75	2102838.75	1884799.75	1700826.75	1562122.5	1461044.5	1412119	1468778	1639188	1900329.5	2176145.5	2365129.625
cry1 cry2:CCR2 (4)	902775.75	790994	875059	1474885.5	2168668.75	2244500.5	1929905	1569407	1269046.5	1056421.75	894621.75	775746	681543.75	618358	617620.25	750953	1097148.5	1511830.25	1717231.5	1682125.75	1495162.5	1284801.5	1116515.5	962675.5	836582.5	761651	678326	682112.25	788280	985109.75	1216663.25	1330534.75	1319307	1240289.25	1130321.75	1017558.75	919769.75	835756.75	750692.5	705924.5	715299	782668	890618	1003899.5	1085535.5	1103304.625
cry1 cry2:CCR2 (4)	518825.75	457574	502039	830455.5	1240228.75	1311840.5	1175885	971697	814826.5	697691.75	596071.75	515966	457943.75	412738	395980.25	450703	611338.5	816750.25	954191.5	971595.75	898322.5	800011.5	703025.5	619665.5	554892.5	494061	447526	443902.25	490090	581169.75	717593.25	822894.75	858807	816819.25	765621.75	706778.75	640949.75	580106.75	535702.5	505054.5	502329	543578	606728	675239.5	731235.5	768614.625
WT:CCR2 (f)	3766375.75	3250154	3520559	7054845.5	9572108.75	9625970.5	9098155	8081727	6856886.5	5805671.75	5028031.75	4401156	3890183.75	3422928	3174660.25	4213073	6512398.5	7636930.25	7576241.5	7006675.75	6161902.5	5354391.5	4716155.5	4143625.5	3736892.5	3306051	3118296	3586122.25	4577710	5539619.75	5855753.25	5697314.75	5159987	4605689.25	4094631.75	3694498.75	3327309.75	3017486.75	2895892.5	2974964.5	3323109	3867708	4339018	4542989.5	4478825.5	4055949.625
WT:CCR2 (f)	4238445.75	3489594	3612649	7160225.5	9953308.75	9986870.5	9594655	8403277	7172026.5	6268531.75	5426041.75	4841256	4361613.75	3819328	3501930.25	4746313	7007988.5	8231260.25	8206321.5	7693025.75	6796772.5	5822671.5	5039525.5	4462405.5	3976172.5	3517541	3352576	3946042.25	5148100	6171179.75	6472263.25	6014404.75	5306957	4615219.25	4040891.75	3570048.75	3207529.75	2936326.75	2849372.5	3049694.5	3524349	4219798	4709558	4806769.5	4486905.5	3745774.625
WT:CCR2 (a)	943645.75	803124	888889	1787405.5	2726448.75	2764950.5	2475815	2107007	1782076.5	1522621.75	1283541.75	1101806	973963.75	871198	825090.25	1071863	1682878.5	2178270.25	2256071.5	2098965.75	1849552.5	1564271.5	1349275.5	1164015.5	1024452.5	912391	866276	968612.25	1227370	1563909.75	1802133.25	1816814.75	1666637	1465059.25	1274461.75	1110848.75	990709.75	901856.75	845972.5	853794.5	937659	1109578	1309508	1444199.5	1440875.5	1272344.625
WT:CCR2 (a)	723815.75	625324	712969	1610085.5	2737028.75	2750580.5	2327055	1862857	1496256.5	1230261.75	1035591.75	887166	779563.75	696668	668300.25	943813	1691638.5	2315170.25	2433171.5	2161045.75	1817352.5	1504051.5	1262705.5	1060505.5	913172.5	793901	746786	859192.25	1215980	1684249.75	2000473.25	1981884.75	1762107	1495359.25	1263341.75	1072798.75	934659.75	826626.75	765362.5	784494.5	933069	1206818	1512958	1681699.5	1662215.5	1426674.625
WT:CCR2 (c)	877565.75	745714	857429	2039975.5	3533418.75	3585190.5	3087655	2503957	2020676.5	1652221.75	1382471.75	1180146	1036773.75	887398	831210.25	1239173	2340338.5	3130560.25	3207151.5	2827775.75	2344492.5	1923261.5	1598625.5	1347895.5	1152872.5	998761	944566	1218852.25	1792960	2382399.75	2710693.25	2620494.75	2330147	1954199.25	1621461.75	1366628.75	1168619.75	1020696.75	943572.5	1031714.5	1277509	1661868	1995768	2138759.5	2064385.5	1789234.625
WT:CCR2 (c)	635465.75	536024	594539	1320835.5	2266408.75	2355890.5	2051185	1665367	1329316.5	1068791.75	884261.75	743516	647113.75	577398	554090.25	774603	1419608.5	1959250.25	2086401.5	1938075.75	1654662.5	1344561.5	1097075.5	913155.5	777322.5	668501	624136	736452.25	1084510	1517219.75	1862583.25	1874844.75	1716267	1459139.25	1223721.75	1024238.75	879619.75	758236.75	683932.5	701574.5	859359	1115248	1412968	1584609.5	1600655.5	1434549.625
WT:CAB (1)	214753	207253	209762	193446.75	176206.5	177357.75	179968.5	177954	177031.5	181309	190532	210410	234809.5	244881.75	241404.25	223465	195736.75	182121.5	175800.25	178436.5	177251.25	171187.75	170950.25	176247	180646	184157.5	180809	167136.25	154943.75	147613.25	163149	156834.75	144284.25	145311.25	153922.5	142633.5	136704.5	133904.25	124101.25	122521.75	115629.25	113376	111391	109562.75	105309.5	102117
WT:CAB (1)	367033	351193	342902	317386.75	290856.5	297097.75	280098.5	267324	258841.5	260759	292352	328800	370629.5	402501.75	413514.25	412795	393126.75	375231.5	377070.25	387136.5	371921.25	361627.75	354160.25	370747	385616	408417.5	415799	406616.25	404553.75	379473.25	373729	363804.75	353024.25	345811.25	345822.5	350979.5	359875.5	364180.25	354665.25	351566.75	342963.25	337501	319842	303943.75	295065.5	292560
WT:CAB (3)	2514783	2358893	2443982	2239356.75	1912926.5	1779697.75	1631058.5	1456884	1317561.5	1269339	1728382	1869150	2268339.5	2580771.75	2674394.25	2516215	2154416.75	1908131.5	1819780.25	1724016.5	1589271.25	1583967.75	1742490.25	2074647	2396296	2605967.5	2624999	2443986.25	2206663.75	2044073.25	1939679	1860074.75	1766394.25	1747221.25	1836182.5	2019979.5	2206265.5	2342220.25	2300995.25	2195536.75	2055193.25	1933821	1831102	1769723.75	1733495.5	1771260
WT:CAB (3)	3782633	3529393	3526612	3052926.75	2543086.5	2398287.75	2282878.5	2070054	1894491.5	1809599	2131652	2699470	3299729.5	3863051.75	4100414.25	3832895	3340696.75	2944781.5	2799410.25	2606996.5	2409171.25	2392827.75	2585260.25	3055337	3486126	3771637.5	3746729	3531426.25	3214453.75	2935593.25	2743689	2550374.75	2415974.25	2421451.25	2584372.5	2850929.5	3091175.5	3184140.25	3100955.25	2960986.75	2811913.25	2635041	2517402	2415573.75	2365715.5	2360250
WT:CAB (4)	2744003	2972593	2903212	2326236.75	1881876.5	1799987.75	1736188.5	1614014	1501471.5	1443199	1562942	1867750	2246289.5	2475591.75	2522604.25	2342905	2016886.75	1796651.5	1737420.25	1682496.5	1590311.25	1553967.75	1626370.25	1865037	2093826	2259157.5	2258259	2104386.25	1896523.75	1771073.25	1679129	1591864.75	1511994.25	1488431.25	1550352.5	1679689.5	1851645.5	1983930.25	1954135.25	1888106.75	1830833.25	1750981	1694242	1648883.75	1608745.5	1590890
WT:CAB (4)	5213313	4891613	4885062	4116036.75	3289766.5	2999387.75	2841968.5	2589124	2347131.5	2283829	2654612	3249750	3882999.5	4430021.75	4451204.25	3990155	3309596.75	2865891.5	2682450.25	2434676.5	2270471.25	2359477.75	2686360.25	3166567	3548236	3767237.5	3635349	3272006.25	2878423.75	2591683.25	2366159	2185744.75	2113904.25	2231691.25	2487002.5	2778169.5	2980375.5	3060920.25	3036815.25	2833656.75	2588273.25	2336811	2161232	2054453.75	2025095.5	2137430
WT:CAB (9)	1183223	1120643	1062952	916236.75	801476.5	745187.75	716528.5	661704	597611.5	561199	602242	702050	823259.5	895201.75	900884.25	854075	770566.75	695671.5	659800.25	620096.5	580761.25	559207.75	579750.25	664287	755356	830617.5	841929	819596.25	762353.75	728393.25	674579	633414.75	591384.25	573251.25	576632.5	616739.5	671445.5	721100.25	743775.25	750636.75	727793.25	691711	651172	621583.75	601615.5	592730
WT:CAB (9)	1191563	1157913	1142692	977936.75	806916.5	736527.75	680858.5	601724	529451.5	497569	551982	685320	856669.5	973251.75	992244.25	906705	782346.75	684481.5	635770.25	583586.5	533351.25	520977.75	564880.25	681807	802496	880157.5	868979	804396.25	728073.75	670023.25	617289	583924.75	552894.25	556091.25	592192.5	652389.5	721325.5	760240.25	746115.25	721686.75	675933.25	624721	578842	548413.75	538875.5	543570
cry1:CAB (2)	321553	290213	272512	237696.75	219066.5	224587.75	218738.5	198794	172251.5	155839	162012	181840	215059.5	244711.75	232314.25	214985	195886.75	181211.5	171630.25	164506.5	151741.25	141194.75	142337.25	153597	165476	175067.5	173699	168556.25	155773.75	145753.25	139399	132482.75	124368.25	120796.25	118101.5	125373.5	128577.5	129880.25	127518.25	129636.75	125425.25	124229	117867	114138.75	108469.5	106679
cry1:CAB (2)	1653133	1442373	1207622	1016636.75	886996.5	811717.75	756668.5	682154	613351.5	589909	648012	760060	878719.5	914641.75	866854.25	796045	707086.75	641271.5	589400.25	543426.5	493541.25	471187.75	500230.25	579267	666806	724497.5	711959	673286.25	610733.75	543283.25	487029	443684.75	405324.25	386261.25	397982.5	428079.5	463985.5	494620.25	500865.25	493136.75	466623.25	437211	401012	368563.75	344735.5	335110
cry1:CAB (3)	7278993	6732973	5863482	5192976.75	4586956.5	4194947.75	3762678.5	3252264	2821811.5	2641769	3039162	3656000	4231199.5	4419401.75	4158444.25	3711065	3206616.75	2850781.5	2633300.25	2422876.5	2208331.25	2004687.75	1981680.25	2163167	2430266	2664767.5	2706449	2634866.25	2489043.75	2283493.25	2134049	2009664.75	1854544.25	1706731.25	1650232.5	1677569.5	1895405.5	1982970.25	2002235.25	2008926.75	1927783.25	1857491	1760162	1684563.75	1655495.5	1595210
cry1:CAB (3)	7410633	6273703	5502252	4555866.75	3919126.5	3818217.75	3622138.5	3266564	2972461.5	2825949	3048182	3444800	3832379.5	3870531.75	3582234.25	3239785	2950336.75	2733951.5	2677200.25	2568946.5	2406831.25	2413137.75	2297750.25	2440677	2626246	2717257.5	2648939	2663986.25	2522733.75	2318093.25	2137989	2139034.75	2044484.25	1970901.25	1908032.5	1926379.5	1995435.5	2043450.25	1992795.25	1937536.75	1844633.25	1803441	1765782	1734173.75	1688295.5	1670360
cry1:CAB (4)	8315013	7320313	6420342	5161956.75	4311016.5	3985527.75	3649078.5	3195464	2786011.5	2714979	3333962	4060920	4561699.5	4769851.75	4590584.25	4183945	3631146.75	3195741.5	2927810.25	2748296.5	2509391.25	2504747.75	2714470.25	3121907	3460496	3701107.5	3709309	3545236.25	3285123.75	3012683.25	2703499	2462644.75	2287174.25	2256421.25	2351522.5	2502859.5	2695155.5	2843280.25	2816505.25	2770756.75	2687813.25	2523891	2388142	2220663.75	2090995.5	2057240
cry1:CAB (4)	1.03E+07	8800573	7806842	6405496.75	5476166.5	5017027.75	4492878.5	4000974	3471441.5	3372329	4008602	4846880	5506379.5	5715351.75	5505194.25	5066345	4459696.75	4040161.5	3738050.25	3376426.5	3095341.25	3040527.75	3336570.25	3876537	4305156	4586897.5	4542679	4337416.25	4034453.75	3741803.25	3397159	3136824.75	2924194.25	2881481.25	2986102.5	3208799.5	3468135.5	3712900.25	3740675.25	3663466.75	3512633.25	3302601	3096072	2858713.75	2671955.5	2585650
cry1:CAB (5)	7654473	6693753	5790402	4859476.75	4262646.5	4080327.75	3986308.5	3600004	3159841.5	2890299	3024272	3496570	3933389.5	4085891.75	3861924.25	3501715	3071966.75	2777291.5	2609620.25	2394346.5	2214721.25	2135237.75	2233900.25	2593947	2922816	3105497.5	2980159	2763946.25	2481233.75	2434623.25	2294839	2173874.75	1998044.25	1942461.25	1994902.5	2144619.5	2320585.5	2462440.25	2434175.25	2403516.75	2303703.25	2160471	1973292	1832033.75	1713245.5	1672020
cry1:CAB (5)	6988893	5960603	5261742	4360926.75	3789386.5	3333307.75	3123138.5	2654774	2307281.5	2150989	2390052	2847950	3353999.5	3500291.75	3286854.25	3171275	2865876.75	2536241.5	2361540.25	1967206.5	1789391.25	1712307.75	1768690.25	2234117	2410476	2519557.5	2341639	2140506.25	1936023.75	1748513.25	1601799	1486694.75	1394654.25	1370971.25	1400232.5	1512339.5	1603005.5	1638870.25	1624775.25	1624376.75	1543613.25	1463021	1359172	1247563.75	1182805.5	1225760
WT:CCR2 (2)	753663	640773	645122	984996.75	1436066.5	1536557.75	1424158.5	1305414	1191271.5	1099119	1001232	912830	848049.5	780661.75	717944.25	774525	1019786.75	1126031.5	1171620.25	1154946.5	1076591.25	987477.75	897900.25	825107	759216	706637.5	659999	705936.25	842883.75	936163.25	956469	961874.75	913084.25	839391.25	771972.5	717749.5	676545.5	639180.25	605335.25	639066.75	712553.25	791611	812002	810103.75	777895.5	735460
WT:CCR2 (2)	857813	725453	693342	1031796.75	1430086.5	1521227.75	1418108.5	1298024	1174661.5	1069619	966002	893070	831349.5	766591.75	706474.25	773185	1045486.75	1212471.5	1269080.25	1229186.5	1121691.25	1019467.75	918250.25	843117	767266	705987.5	662139	706066.25	877633.75	995803.25	1058229	1041954.75	987394.25	902621.25	825442.5	759809.5	700425.5	653850.25	624475.25	656696.75	727493.25	818391	881382	899233.75	873325.5	826760
WT:CCR2 (3)	592243	512463	502602	683176.75	907616.5	973947.75	925618.5	857874	793981.5	731149	677242	641010	609699.5	571271.75	546854.25	585445	712616.75	836921.5	924730.25	931906.5	890291.25	867047.75	842200.25	789297	747846	692407.5	668239	677076.25	733663.75	832713.25	910969	958764.75	965324.25	939111.25	906372.5	871559.5	833025.5	789310.25	745275.25	731486.75	744343.25	781501	838432	880873.75	897845.5	884900
WT:CCR2 (3)	760673	634783	611462	830296.75	1085186.5	1172937.75	1124728.5	1043414	972381.5	893079	823242	766680	719029.5	675801.75	653424.25	692025	864236.75	1046961.5	1134280.25	1141976.5	1083361.25	1001887.75	954490.25	894957	859836	797117.5	764439	778426.25	850983.75	966913.25	1056309	1094814.75	1088374.25	1035031.25	984392.5	932619.5	876365.5	836000.25	808725.25	843556.75	858393.25	902601	962742	1011893.75	1025415.5	996780
WT:CCR2 (4)	1332293	1111593	1047932	1483626.75	1982326.5	2038337.75	1934388.5	1781254	1599201.5	1437369	1292382	1185660	1092579.5	1006791.75	939424.25	1058145	1458186.75	1708901.5	1751150.25	1679206.5	1538251.25	1387687.75	1300240.25	1223127	1153956	1067167.5	1025549	1120676.25	1325223.75	1517003.25	1580189	1609934.75	1576874.25	1470411.25	1345792.5	1238139.5	1147985.5	1059560.25	1034725.25	1094026.75	1203213.25	1306461	1364052	1362523.75	1324455.5	1273910
WT:CCR2 (4)	1213533	999843	962032	1460986.75	1907796.5	1950737.75	1864648.5	1700714	1522421.5	1347209	1208662	1102620	1016619.5	945441.75	896344.25	1028635	1371486.75	1629461.5	1734840.25	1704566.5	1565441.25	1421147.75	1319310.25	1237367	1147096	1066247.5	1040739	1133196.25	1326643.75	1515293.25	1595869	1597694.75	1538694.25	1437981.25	1346912.5	1250749.5	1169805.5	1108520.25	1086625.25	1120996.75	1210023.25	1302661	1421662	1437863.75	1408515.5	1343270
WT:CCR2 (2)	1015883	846853	849242	1463016.75	1831596.5	1899497.75	1841178.5	1707154	1543701.5	1379969	1239052	1133150	1043859.5	945551.75	907144.25	1220625	1572386.75	1756601.5	1785170.25	1692576.5	1559661.25	1396837.75	1271080.25	1172127	1079876	1015347.5	1085439	1299836.25	1536183.75	1654963.25	1669849	1618424.75	1544404.25	1440041.25	1344102.5	1250649.5	1163435.5	1117950.25	1160795.25	1282726.75	1428133.25	1536451	1754812	1665063.75	1559105.5	1443690
WT:CCR2 (2)	563243	488493	464182	671066.75	836766.5	866077.75	845868.5	802764	729691.5	657869	605582	554570	517079.5	484221.75	461624.25	528535	695356.75	810141.5	851030.25	830156.5	770861.25	708257.75	647310.25	602027	554746	518437.5	514889	552486.25	659543.75	732083.25	750879	740904.75	704504.25	660801.25	616332.5	582329.5	553205.5	530500.25	536885.25	559106.75	598543.25	653901	678982	691663.75	670785.5	647580
cry1:CCR2 (4)	834473	703383	684162	974346.75	1306856.5	1397077.75	1311348.5	1188154	1062031.5	965739	882152	825350	789379.5	719141.75	669974.25	708975	887476.75	1084871.5	1179320.25	1144946.5	1064191.25	986727.75	909120.25	842807	781046	725927.5	680929	703086.25	803493.75	1079453.25	1012489	997024.75	958464.25	904811.25	845492.5	795149.5	751245.5	707180.25	682435.25	698056.75	775483.25	861991	906132	913333.75	883555.5	855100
cry1:CCR2 (4)	1176123	920043	903292	1663696.75	2614726.5	2707937.75	2348788.5	1995494	1693951.5	1499339	1313172	1176750	1061729.5	963131.75	889644.25	1016505	1524866.75	2054851.5	2166580.25	1972336.5	1731141.25	1508617.75	1330180.25	1203907	1089966	1012647.5	966179	1057246.25	1349413.75	1710723.25	1857219	1822974.75	1662094.25	1486031.25	1342642.5	1210789.5	1110155.5	1043220.25	1016695.25	1070586.75	1211353.25	1407061	1598082	1687493.75	1623335.5	1513000
cry1:CCR2 (8)	857663	692063	686652	1130136.75	1636126.5	1721637.75	1573858.5	1388974	1197261.5	1062629	948192	861810	790179.5	720991.75	680454.25	763085	1062556.75	1352041.5	1438870.25	1368896.5	1241191.25	1118507.75	1008480.25	927027	848246	788307.5	748539	806366.25	970753.75	1163653.25	1236129	1234484.75	1170534.25	1091861.25	1015442.5	937849.5	866565.5	802640.25	765235.25	787976.75	860673.25	957921	1039792	1074063.75	1047295.5	998460
cry1:CCR2 (8)	983003	799763	797862	1483416.75	2275156.5	2366827.75	2022038.5	1689894	1426011.5	1241899	1092422	976370	878039.5	791351.75	737734.25	845775	1249946.75	1601441.5	1669720.25	1539076.5	1362801.25	1205207.75	1088350.25	984107	896276	826117.5	789009	856786.25	1049793.75	1296613.25	1404949	1383134.75	1281944.25	1171931.25	1073212.5	980939.5	908335.5	849450.25	814185.25	839256.75	929743.25	1056881	1170242	1238973.75	1210745.5	1138540
cry1:CCR2 (9)	1545573	1209653	1178752	2006046.75	2966156.5	3158867.75	2933928.5	2590514	2253181.5	1999579	1757242	1570450	1396069.5	1247121.75	1163734.25	1369465	2023806.75	2598771.5	2672210.25	2510786.5	2187031.25	1905427.75	1698890.25	1553527	1421606	1310217.5	1285939	1442206.25	1796293.75	2225933.25	2392949	2328944.75	2099954.25	1897001.25	1718502.5	1560119.5	1462845.5	1377960.25	1363615.25	1443786.75	1599103.25	1810701	1980222	2016343.75	1942465.5	1832130
cry1:CCR2 (9)	1280383	1012513	993692	1698516.75	2472716.5	2560917.75	2294018.5	2088724	1793651.5	1540179	1375532	1234180	1102589.5	986381.75	923474.25	1076835	1632586.75	2080441.5	2139650.25	1970746.5	1742411.25	1531007.75	1366890.25	1258227	1149676	1060257.5	1015869	1123686.25	1404023.75	1775853.25	1936279	1932014.75	1784084.25	1612911.25	1477732.5	1350519.5	1237255.5	1138160.25	1085595.25	1124936.75	1245183.25	1443031	1657702	1741083.75	1647515.5	1528580
cry1:CCR2 (10)	1241483	976733	959172	1651556.75	2369776.5	2476257.75	2236048.5	1928494	1651351.5	1440839	1277902	1173130	1050969.5	933661.75	861994.25	997905	1495396.75	1941171.5	1996930.25	1845556.5	1616451.25	1405057.75	1250070.25	1135097	1033166	946377.5	923519	972846.25	1207633.75	1527503.25	1657459	1636924.75	1517214.25	1373641.25	1240792.5	1123449.5	1027405.5	948590.25	906075.25	918926.75	1007993.25	1158051	1321462	1380063.75	1319585.5	1236240
cry1:CCR2 (10)	818983	632903	610702	991986.75	1375356.5	1478497.75	1426148.5	1242394	1060961.5	918749	811922	722520	647529.5	576911.75	539274.25	642075	955176.75	1216731.5	1263320.25	1180196.5	1049741.25	916067.75	813160.25	737747	665886	615767.5	580449	642076.25	794033.75	979923.25	1041499	1030544.75	960514.25	864681.25	779112.5	704709.5	643585.5	598650.25	577105.25	600326.75	665233.25	769241	845822	875513.75	845115.5	802170
cry2:CCR2 (1)	1838403	1517663	1492672	2465586.75	3522636.5	3745737.75	3592248.5	3295684	2917981.5	2606909	2359272	2159300	1994139.5	1839611.75	1705944.25	1814845	2523026.75	3060981.5	3195640.25	3077776.5	2805281.25	2513997.75	2282960.25	2106397	1971356	1847927.5	1755929	1899086.25	2295203.75	2652953.25	2843559	2751304.75	2516474.25	2296831.25	2112262.5	1983919.5	1881545.5	1795890.25	1781785.25	1903376.75	2094713.25	2401171	2525612	2488333.75	2344005.5	2219430
cry2:CCR2 (1)	2516963	1984023	1985902	3607016.75	5230386.5	5595227.75	5185488.5	4533284	3865881.5	3354599	2949482	2646230	2408189.5	2202651.75	2034994.25	2346665	3493036.75	4289781.5	4494800.25	4191946.5	3678481.25	3189287.75	2826260.25	2565447	2346416	2200757.5	2143229	2496696.25	3145633.75	3760483.25	3935059	3807684.75	3530904.25	3204021.25	2898902.5	2628729.5	2428335.5	2285050.25	2276385.25	2500916.75	2767883.25	3116281	3314212	3356623.75	3195195.5	2921450
cry2:CCR2 (2)	4198963	3240863	3339512	6552976.75	9409366.5	9831807.75	9130148.5	8149884	7118461.5	6300249	5572762	5070770	4641819.5	4199131.75	3877944.25	4523165	6116586.75	7154851.5	7335750.25	6839776.5	6148461.25	5355097.75	4765420.25	4309057	3931196	3623717.5	3489869	3892836.25	4594183.75	5310173.25	5581149	5386624.75	4995604.25	4655241.25	4299442.5	3918599.5	3586375.5	3327670.25	3277015.25	3472386.75	3832183.25	4136911	4340212	4389393.75	4144875.5	3844590
cry2:CCR2 (2)	4080553	3146053	3242742	6589976.75	9333666.5	9621407.75	8950978.5	8123734	6969331.5	6138659	5253182	4714710	4237119.5	3758551.75	3375024.25	4021435	5667426.75	6777911.5	6965510.25	6461806.5	5794581.25	5171297.75	4780680.25	4192797	3773466	3439747.5	3347419	3883486.25	4792313.75	5470633.25	5817199	5495144.75	4971864.25	4448211.25	3969662.5	3557299.5	3215425.5	2974980.25	3004705.25	3245146.75	3692893.25	4086731	4327972	4310683.75	4050625.5	3702520
cry2:CCR2 (4)	1758563	1384973	1415282	2475666.75	3555136.5	3818877.75	3605988.5	3248084	2831861.5	2508809	2224612	2015780	1845449.5	1672201.75	1539914.25	1833975	2496256.75	3007761.5	3169270.25	3005346.5	2694731.25	2403117.75	2166830.25	1972187	1809116	1680417.5	1647619	1846226.25	2219763.75	2603503.25	2757209	2692264.75	2481214.25	2242811.25	2027352.5	1844959.5	1695585.5	1594690.25	1584745.25	1654916.75	1802963.25	1971421	2081522	2097423.75	2012265.5	1871890
cry2:CCR2 (4)	1765473	1433823	1463612	2742726.75	4183766.5	4635477.75	4243648.5	3666774	3071491.5	2624059	2282982	2042480	1828109.5	1639331.75	1504344.25	1834425	2700976.75	3340861.5	3479530.25	3296586.5	2874441.25	2479727.75	2180800.25	1962517	1769876	1624337.5	1599369	1879776.25	2363873.75	2822763.25	2987409	2883334.75	2623844.25	2348991.25	2106162.5	1857159.5	1687065.5	1555980.25	1553345.25	1679556.75	1891333.25	2149951	2322742	2379763.75	2237035.5	2053230
cry2:CCR2 (5)	1919133	1551853	1609322	3527996.75	5144316.5	5326087.75	4886398.5	4235794	3559381.5	3060389	2668542	2375210	2141979.5	1887811.75	1678804.25	2003345	2996606.75	3698171.5	3798190.25	3526076.5	3120151.25	2681237.75	2339080.25	2095837	1886246	1725187.5	1683169	1995226.25	2570683.75	3047873.25	3143269	2982914.75	2694114.25	2374341.25	2094552.5	1874849.5	1715785.5	1589920.25	1567005.25	1718756.75	1975873.25	2236121	2382352	2418823.75	2318675.5	2127410
cry2:CCR2 (5)	1462503	1184853	1171642	1945166.75	2627736.5	2830537.75	2765968.5	2547084	2262121.5	2012709	1805652	1644260	1521099.5	1397511.75	1294474.25	1516955	2079406.75	2464001.5	2534900.25	2403626.5	2189991.25	1936517.75	1747890.25	1612567	1493866	1365757.5	1319809	1467116.25	1747513.75	2064123.25	2144819	2090084.75	1951544.25	1767641.25	1596482.5	1453689.5	1337835.5	1262580.25	1252215.25	1347846.75	1510303.25	1667021	1732912	1702553.75	1591975.5	1465350
phyA-211:CCR2 (1)	1185193	944643	975982	1737926.75	2528316.5	2635807.75	2450968.5	2190154	1927521.5	1682619	1478962	1320040	1199359.5	1095401.75	1040884.25	1277905	1844136.75	2182681.5	2272740.25	2133686.5	1898861.25	1667067.75	1493140.25	1371397	1257626	1222197.5	1235589	1464176.25	1837113.75	2118083.25	2172929	2056234.75	1856794.25	1662321.25	1519972.5	1420909.5	1336325.5	1278810.25	1285125.25	1414796.75	1630323.25	1792991	1831732	1804463.75	1701795.5	1585160
phyA-211:CCR2 (1)	1596293	1255803	1311452	2618106.75	3722566.5	3690827.75	3311858.5	2907644	2497061.5	2166879	1901432	1698150	1535779.5	1379961.75	1333274.25	1800785	2631456.75	3083561.5	3085040.25	2831796.5	2486091.25	2148337.75	1903630.25	1753877	1584446	1465837.5	1529769	1943716.25	2446013.75	2775393.25	2769559	2571464.75	2281444.25	2034191.25	1845792.5	1681919.5	1554865.5	1482140.25	1537005.25	1762846.75	2070363.25	2259061	2288902	2226753.75	2064775.5	1875170
phyA-211:CCR2 (2)	2534923	1989293	2107972	4751536.75	6965626.5	7097947.75	6531418.5	5753024	4918301.5	4149429	3540912	3083840	2746179.5	2454111.75	2328874.25	3235275	4827836.75	5555561.5	5570070.25	5087536.5	4457391.25	3844857.75	3356060.25	3023127	2727396	2545147.5	2670419	3411826.25	4341613.75	4849113.25	4783739	4480194.75	4034724.25	3605721.25	3274122.5	2973679.5	2756825.5	2642480.25	2770545.25	3163506.75	3670773.25	3984061	4020102	3900473.75	3605845.5	3282270
phyA-211:CCR2 (2)	2690283	2109763	2322892	4491066.75	6139296.5	6243887.75	5745188.5	5084654	4345241.5	3760109	3257752	2914370	2633609.5	2393461.75	2333964.25	3229565	4582296.75	5298401.5	5378540.25	4846896.5	4195591.25	3647137.75	3243320.25	2948677	2685236	2521187.5	2644219	3231246.25	3967853.75	4480913.25	4481609	4210204.75	3783604.25	3410511.25	3103142.5	2831969.5	2643225.5	2547430.25	2645335.25	2954936.75	3429513.25	3783451	3839062	3695143.75	3386905.5	3099220
phyA-211:CCR2 (3)	2113463	1731723	1873162	3717666.75	5238346.5	5308817.75	4871198.5	4356694	3712901.5	3178159	2756492	2438020	2203269.5	1991991.75	1956004.25	2769825	4017756.75	4635551.5	4654410.25	4235446.5	3655481.25	3135557.75	2746780.25	2458717	2219106	2195257.5	2152229	2700486.25	3405283.75	3820273.25	3814609	3607384.75	3249524.25	2895181.25	2602292.5	2367219.5	2184435.5	2063960.25	2116765.25	2388526.75	2756533.25	3026971	3119682	3078743.75	2900015.5	2653030
phyA-211:CCR2 (3)	1844173	1530843	1611082	2749806.75	3612666.5	3834157.75	3681828.5	3424794	3055141.5	2698849	2409622	2169810	1974199.5	1778251.75	1763594.25	2232075	2794696.75	3195451.5	3362350.25	3266606.5	2965361.25	2648037.75	2415650.25	2224147	2036816	1925287.5	2000619	2240366.25	2548923.75	2801383.25	2903649	2892304.75	2708034.25	2510171.25	2311562.5	2138419.5	1999865.5	1899540.25	1987005.25	2132696.75	2330183.25	2434241	2507782	2486933.75	2377325.5	2229100
phyA-211:CCR2 (4)	1303953	1080813	1144852	2033136.75	2869946.5	3045057.75	2870988.5	2570904	2197891.5	1905359	1672412	1499860	1361619.5	1222311.75	1169764.25	1448435	2028496.75	2393971.5	2478350.25	2322056.5	2056141.25	1805977.75	1606640.25	1467357	1343806	1251597.5	1256829	1489316.25	1858393.75	2144563.25	2203219	2113044.75	1925734.25	1717391.25	1546012.5	1406999.5	1314075.5	1224700.25	1220555.25	1337046.75	1528723.25	1678141	1741102	1728293.75	1633615.5	1502230
phyA-211:CCR2 (4)	820333	694923	709132	1163176.75	1626396.5	1737337.75	1647028.5	1486334	1306701.5	1146469	1012812	916480	832239.5	759731.75	740054.25	957625	1358406.75	1609361.5	1623460.25	1506776.5	1332171.25	1173597.75	1057300.25	968487	886376	827967.5	851349	1011776.25	1261293.75	1438143.25	1461429	1394224.75	1271044.25	1145181.25	1036502.5	944559.5	882805.5	843590.25	861965.25	946106.75	1079613.25	1181291	1220052	1195853.75	1121595.5	1034620
phyB:CCR2 (1)	1381783	1163003	1188402	1703136.75	2236206.5	2397917.75	2229938.5	2020624	1821441.5	1661889	1523502	1446170	1345339.5	1261861.75	1275434.25	1520875	1863316.75	2166171.5	2262480.25	2148886.5	2194641.25	1999747.75	1740310.25	1584837	1482146	1436947.5	1496159	1702046.25	1974563.75	2187713.25	2251659	2241884.75	2103194.25	1929951.25	1766252.5	1623329.5	1510535.5	1439880.25	1461425.25	1589966.75	1777363.25	1935431	2057412	2070393.75	2003705.5	1926190
phyB:CCR2 (1)	1620993	1353043	1548002	2442416.75	3063336.5	3125437.75	2800698.5	2466284	2139981.5	1854429	1678372	1551760	1462329.5	1363741.75	1476804.25	1974535	2492706.75	2794661.5	2835860.25	2673566.5	2356671.25	2059197.75	1821310.25	1664197	1547366	1486787.5	1591269	1953366.25	2330663.75	2627613.25	2613219	2508354.75	2310514.25	2106281.25	1920282.5	1772089.5	1672815.5	1601380.25	1668175.25	1853716.75	2065133.25	2214761	2294972	2268213.75	2180865.5	2015510
phyB:CCR2 (2)	2725183	2307783	2485612	3712316.75	4591336.5	4701247.75	4307488.5	3945124	3604861.5	3264269	2952942	2710830	2524949.5	2330171.75	2602814.25	3169315	3734006.75	4241801.5	4302260.25	3959586.5	3543941.25	3189157.75	2996220.25	2809617	2637016	2589687.5	2840729	3257926.25	3625953.75	3859173.25	3891569	3787334.75	3557344.25	3398131.25	3191902.5	3005489.5	2844305.5	2762790.25	2895475.25	3123116.75	3285933.25	3392441	3296282	3327343.75	3395925.5	3215630
phyB:CCR2 (2)	3188873	2788973	3420502	5041336.75	6030076.5	6214957.75	5724058.5	5290624	4778611.5	4235899	3804672	3412780	3133379.5	2951181.75	3453524.25	4432085	5330826.75	5780911.5	5690260.25	5231116.5	4691661.25	4208127.75	3840450.25	3616487	3359396	3415107.5	3876649	4613296.25	5170493.75	5313903.25	5267349	5106784.75	4751204.25	4395221.25	3966482.5	3655679.5	3467725.5	3476280.25	3957645.25	4262026.75	4458633.25	4565211	4505562	4417273.75	4316285.5	4220620
phyB:CCR2 (3)	2365863	2046713	2446982	3572756.75	4334946.5	4506197.75	4205988.5	3899504	3516541.5	3096309	2726112	2447410	2240219.5	2141041.75	2491174.25	3133095	3722396.75	4134811.5	4192000.25	3823926.5	3393401.25	2997607.75	2726130.25	2491697	2297796	2334747.5	2662979	3138476.25	3430783.75	3591593.25	3612489	3523994.75	3226124.25	2890691.25	2596852.5	2379929.5	2252275.5	2258270.25	2433945.25	2717006.75	2947713.25	3039231	3070272	3066923.75	2969915.5	2781760
phyB:CCR2 (3)	1911393	1661563	2116752	3298206.75	4033186.5	4224577.75	3793358.5	3396634	2941391.5	2594359	2317582	2095810	1919719.5	1799251.75	2084164.25	2733455	3271016.75	3669051.5	3700290.25	3456166.5	3111631.25	2745207.75	2465770.25	2261677	2211096	2004547.5	2229809	2647796.25	3032013.75	3303263.25	3416849	3304044.75	3035344.25	2718211.25	2443372.5	2209809.5	2047195.5	1949600.25	2023955.25	2274906.75	2559053.25	2698661	2783912	2757773.75	2631545.5	2438480
phyB:CCR2 (4)	1570913	1455913	1811032	3057126.75	3868116.5	4115867.75	3684928.5	3216104	2770971.5	2391099	2082192	1845000	1697269.5	1567521.75	1891414.25	2647385	3275556.75	3633571.5	3634110.25	3273936.5	2865831.25	2526037.75	2311520.25	2143997	1967306	1973037.5	2262039	2797256.25	3310783.75	3487653.25	3549879	3419564.75	3087464.25	2768821.25	2456472.5	2229389.5	2435795.5	2319840.25	2428665.25	2803386.75	3099943.25	3219341	3128692	3021133.75	2846565.5	2619910
phyB:CCR2 (4)	1520043	1302953	1336102	2000086.75	2334076.5	2349477.75	2140378.5	1879144	1630711.5	1432219	1260632	1150470	1050179.5	964421.75	1115634.25	1542145	1872456.75	2155281.5	2174710.25	1988516.5	1750861.25	1554777.75	1399120.25	1294487	1183706	1119037.5	1265029	1625456.25	1888363.75	2070733.25	2080469	2086354.75	1913544.25	1685601.25	1467592.5	1320849.5	1222405.5	1167860.25	1234165.25	1443216.75	1693333.25	1855811	1897692	1823473.75	1732395.5	1655800
cry1;cry2:CCR2 (1)	2559973	2051943	1924322	2527896.75	3780706.5	4406437.75	4346158.5	4011054	3675021.5	3358139	2975672	2641180	2373999.5	2165101.75	1962324.25	1906315	2245956.75	2881631.5	3417490.25	3522146.5	3331651.25	2968007.75	2704630.25	2457117	2268096	2104367.5	1973059	1895056.25	2032073.75	2385003.25	2725889	2897124.75	2835324.25	2713191.25	2518392.5	2317679.5	2182335.5	2063620.25	1975435.25	1896666.75	1897373.25	2021691	2209852	2390693.75	2502595.5	2496360
cry1;cry2:CCR2 (1)	2717523	2128513	2045162	3031286.75	4916496.5	5687587.75	5194658.5	4632814	4210941.5	3548639	3153462	2827090	2690639.5	2402831.75	2148204.25	2098845	2589326.75	3495721.5	4284400.25	4313076.5	3999271.25	3566717.75	3202140.25	2887007	2655686	2456807.5	2315529	2258416.25	2493493.75	3193863.25	3796709	4045744.75	3875194.25	3560351.25	3225432.5	2911889.5	2671505.5	2487220.25	2329305.25	2242636.75	2316763.25	2550221	2986262	3400523.75	3532145.5	3403700
cry1;cry2:CCR2 (2)	2846073	2223903	2137502	3207916.75	5048936.5	5952467.75	5489138.5	5077734	4411261.5	3928739	3495822	3176760	2974459.5	2672961.75	2437864.25	2484115	3159876.75	4241151.5	4885030.25	4818376.5	4636221.25	3997567.75	3563910.25	3280667	3011406	2777857.5	2603229	2611656.25	2975863.75	3613493.25	4105119	4600454.75	4342894.25	3935011.25	3517662.5	3164519.5	2921115.5	2718310.25	2568345.25	2506976.75	2593923.25	2841221	3185502	3538923.75	3597935.5	3466320
cry1;cry2:CCR2 (2)	3415093	2654323	2531832	3596316.75	5451976.5	6153597.75	5818548.5	5240994	4692341.5	4252469	3812942	3484530	3245789.5	2949121.75	2739914.25	2773255	3628146.75	4776671.5	5417860.25	5314726.5	4861711.25	4385597.75	3992200.25	3686087	3366166	3118817.5	2923839	2897256.25	3294023.75	3899363.25	4376919	4574364.75	4514324.25	4196461.25	3824732.5	3473949.5	3191705.5	2960480.25	2783115.25	2734176.75	2843663.25	3129011	3562022	3850073.75	3882445.5	3715300
cry1;cry2:CCR2 (3)	1930133	1519913	1538132	2521346.75	3936786.5	4365397.75	3972128.5	3500124	3024251.5	2626289	2307192	2071600	1874229.5	1692341.75	1604704.25	1667295	2169306.75	2893141.5	3329090.25	3280426.5	3048631.25	2701327.75	2413680.25	2188347	2001646	1849897.5	1744689	1740266.25	2108573.75	2467633.25	2801749	2956104.75	2866894.25	2650771.25	2386542.5	2166669.5	1981905.5	1837940.25	1725645.25	1660436.75	1696613.25	1844651	2093472	2321613.75	2411075.5	2352920
cry1;cry2:CCR2 (3)	1784053	1414123	1466592	2366846.75	3573516.5	3895417.75	3612838.5	3209444	2806881.5	2438659	2149152	1914980	1710299.5	1542421.75	1443314.25	1555645	2044076.75	2679541.5	3028880.25	2934756.5	2684271.25	2358707.75	2123680.25	1919737	1760126	1627047.5	1547379	1581956.25	1818413.75	2195373.25	2515969	2641294.75	2541604.25	2337811.25	2113542.5	1907639.5	1734685.5	1593620.25	1495885.25	1475136.75	1540953.25	1715241	1941412	2120643.75	2155825.5	2082060
cry1;cry2:CCR2 (5)	1566353	1257463	1258352	2017196.75	3053716.5	3421437.75	3267398.5	2875924	2505281.5	2160669	1895842	1704600	1517709.5	1351771.75	1264544.25	1358935	1796396.75	2420071.5	2747730.25	2686586.5	2445331.25	2190587.75	1981350.25	1799207	1640226	1513487.5	1445849	1491066.25	1690883.75	2050503.25	2366959	2478034.75	2377504.25	2178641.25	2000062.5	1807239.5	1632245.5	1497320.25	1411155.25	1385306.75	1477623.25	1745731	2049382	2293443.75	2297775.5	2175560
cry1;cry2:CCR2 (5)	995613	793453	815822	1403196.75	2317746.5	2662967.75	2669978.5	2190094	1859991.5	1576129	1346162	1160110	1015119.5	904711.75	824994.25	895525	1228236.75	1785131.5	2172540.25	2121516.5	1943101.25	1679057.75	1451420.25	1274387	1128776	1004687.5	927629	925596.25	1088633.75	1440133.25	1801579	1984634.75	1925594.25	1742581.25	1523502.5	1328369.5	1187815.5	1078160.25	994035.25	957336.75	1003543.25	1178261	1474752	1746253.75	1821425.5	1752980
WT:CCR2 (2f)	4025303	3276783	3310822	4129586.75	4843296.5	4970717.75	4763568.5	4494354	4242361.5	3981019	3719012	3526480	3323749.5	3144841.75	2938034.25	3158005	3860526.75	4201321.5	4315600.25	4192746.5	3947301.25	3696227.75	3558980.25	3325987	3113626	2963167.5	2909729	3080476.25	3379163.75	3639333.25	3675079	3630634.75	3435974.25	3266141.25	3077162.5	2945409.5	2784505.5	2599530.25	3140735.25	3502286.75	3654543.25	3793921	3649722	3455153.75	3306815.5	3087630
WT:CCR2 (2f)	4492323	3701473	3634502	6348316.75	8459796.5	8876177.75	8672138.5	7926134	7362821.5	6440999	5623582	4947000	4407389.5	3875681.75	3524724.25	4251885	5604296.75	6240601.5	6361980.25	6045906.5	5504941.25	4904517.75	4328370.25	3847577	3388506	3065297.5	3064229	3806686.25	4689923.75	5286363.25	5361799	5146814.75	4654284.25	4131021.25	3723292.5	3403239.5	3051205.5	2758040.25	2880995.25	3302486.75	3800863.25	4131201	4204392	4101333.75	3856975.5	3487750
WT:CCR2 (3a)	1618613	1266903	1275392	2218236.75	3245946.5	3374727.75	3131858.5	2785004	2449421.5	2172479	1941712	1771610	1629789.5	1502141.75	1405054.25	1706895	2420596.75	2851601.5	2928320.25	2766576.5	2476281.25	2201007.75	1968600.25	1789627	1632626	1536317.5	1536679	1807516.25	2235443.75	2596163.25	2630199	2514264.75	2292234.25	2056031.25	1839932.5	1668949.5	1528275.5	1413380.25	1431675.25	1555606.75	1756833.25	1944611	2008212	1994743.75	1907385.5	1750150
WT:CCR2 (3a)	1633093	1296593	1288452	2273396.75	3230686.5	3365667.75	3196168.5	2828554	2502811.5	2258649	2018482	1817780	1662509.5	1547671.75	1447494.25	1719225	2340176.75	2727161.5	2801010.25	2660356.5	2397941.25	2141527.75	1912190.25	1747027	1586976	1476897.5	1468259	1673086.25	2055463.75	2409463.25	2524209	2517144.75	2407204.25	2156631.25	1930742.5	1742639.5	1603265.5	1480480.25	1460445.25	1558006.75	1740313.25	1944911	2073892	2110593.75	2017095.5	1866750
WT:CCR2 (3c)	1717883	1406783	1353292	2238436.75	3251426.5	3463657.75	3220518.5	2913804	2547661.5	2246309	2012622	1831880	1697419.5	1553211.75	1437324.25	1666745	2337266.75	2732271.5	2828300.25	2679736.5	2420711.25	2182547.75	1944560.25	1781057	1633206	1531997.5	1483019	1695206.25	2049193.75	2366353.25	2443659	2397104.75	2225314.25	2006791.25	1821062.5	1671179.5	1548555.5	1433640.25	1394155.25	1482126.75	1646453.25	1815821	1904372	1910263.75	1828495.5	1703890
WT:CCR2 (3c)	1395383	1123243	1098172	1743216.75	2457806.5	2562257.75	2468768.5	2263164	2030641.5	1803009	1626972	1489870	1395379.5	1285271.75	1193764.25	1369365	1882866.75	2233961.5	2365790.25	2273836.5	2070401.25	1830637.75	1660110.25	1535177	1427426	1341577.5	1303499	1436986.25	1731123.75	2020973.25	2106479	2062934.75	1942574.25	1786501.25	1626622.5	1497609.5	1391575.5	1289790.25	1252475.25	1301406.75	1429513.25	1585571	1694742	1714783.75	1652385.5	1557760
