# Supplementary material for: ReTrOS: a MATLAB toolbox for reconstructing transcriptional activity from gene and protein expression data
Source: BMC Bioinformatics. 2017 Jun 26;18:316. doi: 10.1186/s12859-017-1695-8 (PMC5485715; doi:10.1186/s12859-017-1695-8)
Supplement: Additional file 1 — Toolbox and data. The MATLAB code for running ReTrOS toolbox. This also includes the data used in the illustrative examples and the user manual that provides the instructions on how to run the toolbox. (ZIP 52838 kb) [file 12859_2017_1695_MOESM1_ESM.zip › ReTrOS-master/ReTrOSv5.4/output/clock_genes_mRNA/clock_genes_mRNA_degRates.txt]

gene	mRNA deg rate mean	mRNA deg rate s.dev
LHY	1.2641	0.26862
CCA1	0.60847	0.22261
PRR9	0.3065	0.21632
PRR7	0.46799	0.25352
PRR5	0.72203	0.20088
TOC1	0.35064	0.23692
GI	0.34757	0.073809
LUX	0.2572	0.14493
ELF4	0.30365	0.15307
ELF3	0.33001	0.23662
