# Supplementary material for: ReTrOS: a MATLAB toolbox for reconstructing transcriptional activity from gene and protein expression data
Source: BMC Bioinformatics. 2017 Jun 26;18:316. doi: 10.1186/s12859-017-1695-8 (PMC5485715; doi:10.1186/s12859-017-1695-8)
Supplement: Additional file 1 — Toolbox and data. The MATLAB code for running ReTrOS toolbox. This also includes the data used in the illustrative examples and the user manual that provides the instructions on how to run the toolbox. (ZIP 52838 kb) [file 12859_2017_1695_MOESM1_ESM.zip › ReTrOS-master/ReTrOSv5.4/ReTrOSGUI.m]

function [] = ReTrOSGUI

% ReTrOS, Reconstructing Transcriptional Activity from Gene and Protein Expression Data
% by 
% Copyright (C) 2016 Giorgos Minas, Hiroshi Momiji, Dafyd Jenkins, Maria
% Costa, David Rand, Barbel Finkenstadt
% and University of Warwick
% 
% This program is free software: you can redistribute it and/or modify
% it under the terms of the GNU General Public License as published by
% the Free Software Foundation, either version 3 of the License, or
% (at your option) any later version.
% 
% This program is distributed in the hope that it will be useful,
% but WITHOUT ANY WARRANTY; without even the implied warranty of
% MERCHANTABILITY or FITNESS FOR A PARTICULAR PURPOSE.  See the
% GNU General Public License for more details.
% 
% You should have received a copy of the GNU General Public License
% along with this program.  If not, see <http://www.gnu.org/licenses/>.


currWarning = warning('off','all');
%SET UP DEFAULT VALUES FIRST:
%General:
%degradation rates
%
%Smooth specific:
%bootstrap samples
%kernel type
%polynomial degree
%bandwidth (?)
%time resolution
%
%Switch specific:
%MCMC iterations
%burn-in
%posterior samples
%plot samples
%baseline factor

detrendNone_str = java.lang.String('none');
detrendLinear_str = java.lang.String('linear');
detrendLogLinear_str = java.lang.String('log-linear');
detrendArray = javaArray('java.lang.String',3);
detrendArray(1) = detrendNone_str;
detrendArray(2) = detrendLinear_str;
detrendArray(3) = detrendLogLinear_str;

mRNA_degRate1 = 0;
mRNA_degRate2 = 0;

protein_degRate1 = 0;
protein_degRate2 = 0;

degRateDistArray = javaArray('java.lang.String',2);
degRateDistArray(1) = java.lang.String('Normal');
degRateDistArray(2) = java.lang.String('Gamma');
degRateDistIdx = 1; %Gamma

degRateDefaultArray = javaArray('java.lang.String',3);
degRateDefaultArray(1) = java.lang.String('user input');
degRateDefaultArray(2) = java.lang.String('Arabidopsis'); %Gamma,mRNA: a=1.4828, b=0.1823 (Plant Cell. 2007 Nov;19(11):3418-36), protein: a=3.3765, b=0.0822 (Mol Cell Proteomics. 2012 June; 11(6): M111.010025)
degRateDefaultArray(3) = java.lang.String('luc reporter');%Normal,ROBUST
degRateActualDefaultIdx = 1; %Arabidopsis
degRateReporterDefaultIdx = 2; %luc reporter

mRNA_str = java.lang.String('mRNA');
protein_reporter_str = java.lang.String('protein reporter');

%DEFAULT DEG RATES
ARAB_MRNA_ALPHA = 1.4828;
ARAB_MRNA_BETA = 0.1823;
ARAB_PROTEIN_ALPHA = 3.3765;
ARAB_PROTEIN_BETA = 0.0822;

LUC_MRNA_MEAN = 2.2823; % calculated at 17oC
LUC_MRNA_SDEV = 0.4569;
LUC_PROTEIN_MEAN = 0.1295;
LUC_PROTEIN_SDEV = 0.0104;

smoothBootstrapSamplesDefault = 99;
smoothBandwidthMinDefault = 1;
smoothBandwidthMaxDefault = 5;
smoothBandwidthIncDefault = 0.1;
smoothTimeResolutionDefault = 0.1;
smoothKernelDegreeArray = javaArray('java.lang.String',3);
smoothKernelDegreeArray(1) = java.lang.String('1');
smoothKernelDegreeArray(2) = java.lang.String('2');
smoothKernelDegreeArray(3) = java.lang.String('3');
smoothKernelDegreeDefaultIdx = 1; %2
smoothKernelTypeArray = javaArray('java.lang.String',3);
smoothKernelTypeArray(1) = java.lang.String('Gaussian');
smoothKernelTypeArray(2) = java.lang.String('Epanechnikov');
smoothKernelTypeArray(3) = java.lang.String('Triweight');
smoothKernelTypeDefaultIdx = 0; %Gaussian

previewFigH = [];

switchIterationsDefault = 100000;
switchRegressionMethodArray = javaArray('java.lang.String',2);
switchRegressionMethodArray(1) = java.lang.String('least squares');
switchRegressionMethodArray(2) = java.lang.String('weighted least squares');
switchRegressionMethodDefaultIdx = 0; %least squares
switchBurnInDefault = 0.25;
switchPosteriorSampleNumDefault = switchIterationsDefault;
switchBaselineFactorDefault = 1;
switchPlotSampleNumDefault = 5000;
switchMinimumSwStrDefault = 0.2;
switchMaxSwDeviationFactorDefault = 0.5;

randomSeedDefault = 0;

acceptedInputs = false;
hidFig = figure('visible','off');
frame = javaObjectEDT('javax.swing.JFrame');
hFrame = handle(frame,'CallbackProperties');
set(hFrame,'WindowClosingCallback',@closeFrame);
% javaMethodEDT('setDefaultCloseOperation',frame,javax.swing.JFrame.DISPOSE_ON_CLOSE);
javaMethodEDT('setDefaultCloseOperation',frame,javax.swing.JFrame.DO_NOTHING_ON_CLOSE);
javaMethodEDT('setResizable',frame,false);

RETROS_RUNNING = false;
RETROS_CANCELLED = false;

dataStruct = [];
dataStruct.hasData = false;
dataStruct.hasAlgorithmParameters = false;
dataSelectUI(frame);

% %TEMP
% if ishghandle(hidFig)
%     close(hidFig);
% end

waitfor(hidFig);
warning(currWarning);

% if acceptedInputs
%     for i = 1:10
%         value = 1;
%         for j = 1:100000000
%             value = value + j;
%         end
%         value;
%     end
% end

    function [] = closeFrame(varargin)
        javaMethodEDT('dispose',frame);
        if ishghandle(previewFigH)
            close(previewFigH);
        end
        clear global RETROS_RUNNING;
        close(hidFig);
    end

    function [] = dataSelectUI(frame)
        
        javaMethodEDT('setTitle',frame,'ReTrOS: Select Data');
        contentPane = javaMethodEDT('getContentPane',frame);
        javaMethodEDT('removeAll',contentPane);
        
        % dataStruct = [];
        
        inputPanel = javaObjectEDT('javax.swing.JPanel',javaObjectEDT('java.awt.BorderLayout'));
        
        selectedFile = 'No file selected';
        isValidFile = false;
        
        %set up file select components (NORTH)
        filePanel = javaObjectEDT('javax.swing.JPanel');
        filePanelBorder = javaMethodEDT('createTitledBorder','javax.swing.BorderFactory','Data file selection');
        javaMethodEDT('setBorder',filePanel,filePanelBorder);
        fileSelectButton = javaObjectEDT('javax.swing.JButton','Select data file');
        fileSelectButtonH = handle(fileSelectButton,'CallbackProperties');
        set(fileSelectButtonH,'ActionPerformedCallback',@fileSelectButtonEvent);
        p = javaObjectEDT('javax.swing.JPanel',javaObjectEDT('java.awt.GridBagLayout'));
        javaMethodEDT('add',p,fileSelectButton);
        javaMethodEDT('add',filePanel,p,java.awt.BorderLayout.WEST);
        fileSelectField = javaObjectEDT('javax.swing.JTextField',selectedFile,50);
        javaMethodEDT('add',filePanel,fileSelectField,java.awt.BorderLayout.CENTER);
        
        %set up data preview components (CENTER)
        previewPanel = javaObjectEDT('javax.swing.JPanel');
        previewBorder = javaMethodEDT('createTitledBorder','javax.swing.BorderFactory','Data preview');
        javaMethodEDT('setBorder',previewPanel,previewBorder);
        previewTable = javaObjectEDT('javax.swing.JTable',1,1);
        javaMethodEDT('setPreferredScrollableViewportSize',previewTable,javaObjectEDT('java.awt.Dimension',850,300));
        javaMethodEDT('setAutoResizeMode',previewTable,javax.swing.JTable.AUTO_RESIZE_OFF);
        javaMethodEDT('setFillsViewportHeight',previewTable,true);
        javaMethodEDT('setShowGrid',previewTable,true);
        javaMethodEDT('setReorderingAllowed',javaMethodEDT('getTableHeader',previewTable),false);
        tableScrollPane = javaObjectEDT('javax.swing.JScrollPane',previewTable);
        javaMethodEDT('add',previewPanel,tableScrollPane);
        % javaMethodEDT('add',previewPanel,previewTable);
        
        
        %set up properties components (SOUTH)
        propertiesPanel = javaObjectEDT('javax.swing.JPanel');
        propertiesBorder = javaMethodEDT('createTitledBorder','javax.swing.BorderFactory','Data properties');
        javaMethodEDT('setBorder',propertiesPanel,propertiesBorder);
        
        % data properties:
        %combineRows
        %numcolumns
        %numRows
        %timepoints
        %timescale
        %replicates
        %protein / mRNA
        
        
        expTypeArray = javaArray('java.lang.String',2);
        expTypeArray(1) = mRNA_str;
        expTypeArray(2) = protein_reporter_str;
        
        timescaleLabel = javaObjectEDT('javax.swing.JLabel','Timescale:');
        timescaleField = javaObjectEDT('javax.swing.JTextField','',60);
        timepointsLabel = javaObjectEDT('javax.swing.JLabel','# timepoints:');
        timepointsField = javaObjectEDT('javax.swing.JTextField','',4);
        replicatesLabel = javaObjectEDT('javax.swing.JLabel','# replicates:');
        replicatesField = javaObjectEDT('javax.swing.JTextField','',4);
        %         datapointsLabel = javaObjectEDT('javax.swing.JLabel','# datapoints per profile:');
        %         datapointsField = javaObjectEDT('javax.swing.JTextField','',3);
        profilesLabel = javaObjectEDT('javax.swing.JLabel','# unique profiles:');
        profilesField = javaObjectEDT('javax.swing.JTextField',4);
        %         combineReplicatesBox = javaObjectEDT('javax.swing.JCheckBox','Combine non-unique names?',false);
        %         combineRepsH = handle(combineReplicatesBox,'CallbackProperties');
        %         set(combineRepsH,'ActionPerformedCallback',@combineReplicatesEvent);
        profileNameLabel = javaObjectEDT('javax.swing.JLabel','Profile names:');
        profileNameBox = javaObjectEDT('javax.swing.JComboBox');
        profileNameH = handle(profileNameBox,'CallbackProperties');
        set(profileNameH,'ActionPerformedCallback',@profileNameSelectEvent);
        profileTypeLabel = javaObjectEDT('javax.swing.JLabel','Profile type:');
        profileTypeBox = javaObjectEDT('javax.swing.JComboBox',expTypeArray);
        profileTypeH = handle(profileTypeBox,'CallbackProperties');
        set(profileTypeH,'ActionPerformedCallback',@profileTypeSelectEvent);
        
        detrendLabel = javaObjectEDT('javax.swing.JLabel','Data detrend:');
        detrendBox = javaObjectEDT('javax.swing.JComboBox',detrendArray);
        previewButton = javaObjectEDT('javax.swing.JButton','Preview');
        javaMethodEDT('setEnabled',previewButton,false);
        previewButtonH = handle(previewButton,'CallbackProperties');
        set(previewButtonH,'ActionPerformedCallback',@showProfilePreview);
        
        javaMethodEDT('setEditable',timescaleField,false);
        javaMethodEDT('setEditable',timepointsField,false);
        javaMethodEDT('setEditable',replicatesField,false);
        %         javaMethodEDT('setEditable',datapointsField,false);
        javaMethodEDT('setEditable',profilesField,false);
        javaMethodEDT('setEditable',fileSelectField,false);
        %         javaMethodEDT('setEnabled',combineReplicatesBox,false);
        
        gb = javaObjectEDT('java.awt.GridBagLayout');
        javaMethodEDT('setLayout',propertiesPanel,gb);
        c = javaObjectEDT('java.awt.GridBagConstraints');
        c.fill = java.awt.GridBagConstraints.BOTH;
        c.weightx = 0.5;
        javaMethodEDT('setConstraints',gb,timescaleLabel,c);
        javaMethodEDT('add',propertiesPanel,timescaleLabel);
        c.gridwidth=java.awt.GridBagConstraints.REMAINDER;
        c.gridx = 1;
        javaMethodEDT('setConstraints',gb,timescaleField,c);
        javaMethodEDT('add',propertiesPanel,timescaleField);
        c.gridx=0;
        c.gridy=1;
        c.gridwidth=1;
        javaMethodEDT('setConstraints',gb,timepointsLabel,c);
        javaMethodEDT('add',propertiesPanel,timepointsLabel);
        c.gridx=1;
        c.gridwidth = 1;
        javaMethodEDT('setConstraints',gb,timepointsField,c);
        javaMethodEDT('add',propertiesPanel,timepointsField);
        c.gridx=2;
        javaMethodEDT('setConstraints',gb,replicatesLabel,c);
        javaMethodEDT('add',propertiesPanel,replicatesLabel);
        c.gridx=3;
        javaMethodEDT('setConstraints',gb,replicatesField,c);
        javaMethodEDT('add',propertiesPanel,replicatesField);
        c.gridx=4;
        javaMethodEDT('setConstraints',gb,detrendLabel,c);
        javaMethodEDT('add',propertiesPanel,detrendLabel);
        c.gridx=5;
        javaMethodEDT('setConstraints',gb,detrendBox,c);
        javaMethodEDT('add',propertiesPanel,detrendBox);
        c.gridx = 6;
        c.gridheight=2;
        javaMethodEDT('setConstraints',gb,previewButton,c);
        javaMethodEDT('add',propertiesPanel,previewButton);
        c.gridheight=1;
        %         javaMethodEDT('setConstraints',gb,datapointsLabel,c);
        %         javaMethodEDT('add',propertiesPanel,datapointsLabel);
        %         c.gridx=5;
        %         javaMethodEDT('setConstraints',gb,datapointsField,c);
        %         javaMethodEDT('add',propertiesPanel,datapointsField);
        c.gridx=0;
        c.gridy=2;
        javaMethodEDT('setConstraints',gb,profilesLabel,c);
        javaMethodEDT('add',propertiesPanel,profilesLabel);
        c.gridx=1;
        javaMethodEDT('setConstraints',gb,profilesField,c);
        javaMethodEDT('add',propertiesPanel,profilesField);
        c.gridx=2;
        javaMethodEDT('setConstraints',gb,profileNameLabel,c);
        javaMethodEDT('add',propertiesPanel,profileNameLabel);
        c.gridx=3;
        javaMethodEDT('setConstraints',gb,profileNameBox,c);
        javaMethodEDT('add',propertiesPanel,profileNameBox);
        %         c.gridwidth=2;
        %         javaMethodEDT('setConstraints',gb,combineReplicatesBox,c);
        %         javaMethodEDT('add',propertiesPanel,combineReplicatesBox);
        c.gridx=4;
        c.gridwidth=1;
        javaMethodEDT('setConstraints',gb,profileTypeLabel,c);
        javaMethodEDT('add',propertiesPanel,profileTypeLabel);
        c.gridx=5;
        javaMethodEDT('setConstraints',gb,profileTypeBox,c);
        javaMethodEDT('add',propertiesPanel,profileTypeBox);
        
        javaMethodEDT('add',inputPanel,filePanel,java.awt.BorderLayout.NORTH);
        javaMethodEDT('add',inputPanel,previewPanel,java.awt.BorderLayout.CENTER);
        javaMethodEDT('add',inputPanel,propertiesPanel,java.awt.BorderLayout.SOUTH);
        
        %Set up next/back/cancel buttons
        
        buttonsPanel = javaObjectEDT('javax.swing.JPanel');
        cancelButton = javaObjectEDT('javax.swing.JButton','Cancel');
        nextButton = javaObjectEDT('javax.swing.JButton','Next');
        javaMethodEDT('setEnabled',nextButton,false);
        backButton = javaObjectEDT('javax.swing.JButton','Back');
        javaMethodEDT('setEnabled',backButton,false);
        
        cancelButtonH = handle(cancelButton,'CallbackProperties');
        set(cancelButtonH,'ActionPerformedCallback',@cancelButtonEvent);
        nextButtonH = handle(nextButton,'CallbackProperties');
        set(nextButtonH,'ActionPerformedCallback',@nextButtonEvent);
        backButtonH = handle(backButton,'CallbackProperties');
        set(backButtonH,'ActionPerformedCallback',@fileSelectButtonEvent);
        
        
        javaMethodEDT('setLayout',buttonsPanel,javaObjectEDT('java.awt.FlowLayout'));
        javaMethodEDT('add',buttonsPanel,backButton);
        javaMethodEDT('add',buttonsPanel,cancelButton);
        javaMethodEDT('add',buttonsPanel,nextButton);
        
        
        %add to content pane
        javaMethodEDT('add',contentPane,inputPanel,java.awt.BorderLayout.CENTER);
        javaMethodEDT('add',contentPane,buttonsPanel,java.awt.BorderLayout.SOUTH);
        
        %display frame
        javaMethodEDT('pack',frame);
        
        %workaround to get horizontal scroll bar to appear after having empty table
        javaMethodEDT('setModel',previewTable,javaObjectEDT('javax.swing.table.DefaultTableModel'));
        
        javaMethodEDT('setVisible',frame,true);
        
        if dataStruct.hasData
            updateUI;
        end
        
        
        
        
        
        function [y, trend, beta] = detrendLinear(data,timescale,replicates)
            
            t = timescale ./ timescale(end);
            t=t';
            data=data';
            
            %least squares regression
            X  = [repmat(t,1,replicates) ones(length(t) * replicates,1)];
            beta = (X' * X) \ X' * data;
            trend = (t.*beta(1)) + beta(2);
            y = data - trend;
            
        end
        
        function [] = showProfilePreview(varargin)
            if isempty(previewFigH) || ~ishghandle(previewFigH)
                previewFigH = figure;
            end
            figure(previewFigH);
            
            timescale = dataStruct.timescale;
            %get first profile to plot
            gene = dataStruct.rawText(2,dataStruct.nameColumnSelected);
            allNames = dataStruct.rawText(2:end,dataStruct.nameColumnSelected);
            if sum(strcmpi(gene,allNames)) > 1
                %                 disp('combining non-unique rows');
                idx = find(strcmpi(allNames,gene));
                d = dataStruct.rawData(2:end,:);
                data = d(idx,:);
                
                reps = length(idx) * dataStruct.replicates;
                
                d = data';
                data = d(:)';
                numProfiles = length(idx);
            else
                reps = dataStruct.replicates;
                data = dataStruct.rawData(2,:);
                numProfiles = 1;
            end
            detrendName = char(detrendArray(javaMethodEDT('getSelectedIndex',detrendBox)+1));
            set(previewFigH,'Name',['Preview data - ' char(gene) ' (' int2str(numProfiles) ' profiles)  Data detrending: ' detrendName],'NumberTitle','off');
            
            %switch javaMethodEDT('getSelectedIndex',detrendBox)
            switch javaMethodEDT('getSelectedItem',detrendBox)
                case char(detrendLogLinear_str) %log linear
                    newData = nan(1,length(data));
                    trendData = nan(1,length(data));
                    betas = nan(reps,2);
                    timepoints = length(timescale);
                    for z = 1:reps
                        
                        [detrendData, trend, beta] = detrendLinear(log(data( ((z-1)*timepoints+1):(z*timepoints) )),timescale-timescale(1),1);
                        newData(((z-1)*timepoints+1):(z*timepoints)) = exp(detrendData)';
                        trendData(((z-1)*timepoints+1):(z*timepoints)) = exp(trend)';
                        %newData(((z-1)*timepoints+1):(z*timepoints)) = newData(((z-1)*timepoints+1):(z*timepoints)) +  trendData((z-1)*timepoints+1);
                        betas(z,:) = beta;
                    end
                    data = newData;
                case char(detrendLinear_str) %linear
                    newData = nan(1,length(data));
                    trendData = nan(1,length(data));
                    betas = nan(reps,2);
                    timepoints = length(timescale);
                    for z = 1:reps
                        
                        [detrendData, trend, beta] = detrendLinear(data( ((z-1)*timepoints+1):(z*timepoints) ),timescale-timescale(1),1);
                        newData(((z-1)*timepoints+1):(z*timepoints)) = detrendData';
                        trendData(((z-1)*timepoints+1):(z*timepoints)) = trend';
                        %newData(((z-1)*timepoints+1):(z*timepoints)) = newData(((z-1)*timepoints+1):(z*timepoints)) +  trendData((z-1)*timepoints+1);
                        betas(z,:) = beta;
                    end
                    data = newData;
            end
            
            plot(repmat(timescale,1,reps),data,'ob');
        end
        
        function [] = fileSelectButtonEvent(varargin)
            fileChooser = javaObjectEDT('javax.swing.JFileChooser',pwd);
            returnVal = javaMethodEDT('showOpenDialog',fileChooser,frame);
            if returnVal == javax.swing.JFileChooser.APPROVE_OPTION
                currentSelectedFile = javaMethodEDT('getAbsolutePath',javaMethodEDT('getSelectedFile',fileChooser));
                parseFile(char(currentSelectedFile));
            end
        end
        
        function [] = nextButtonEvent(varargin)
            if ishghandle(previewFigH)
                close(previewFigH);
            end
            dataStruct.dataType = profileTypeBox.getSelectedItem;
            dataStruct.dataDetrend = detrendBox.getSelectedItem;
            algorithmSelectUI(frame);
        end
        
        function [] = profileNameSelectEvent(parent,event)
            idx = get(parent,'SelectedIndex')+1;
            dataStruct.nameColumnSelected = idx;
            
            uniqueRowNames = length(unique(dataStruct.rawText(2:end,idx)));
            dataStruct.uniqueRowNames = uniqueRowNames;
            javaMethodEDT('setText',profilesField,java.lang.String([int2str(uniqueRowNames) '/' int2str(size(dataStruct.rawText,1)-1)]));
        end
        
        function [] = profileTypeSelectEvent(parent,event)
            profType =  get(parent,'SelectedItem');
            dataStruct.dataType = profType;
            
        end
        
        function [] = cancelButtonEvent(varargin)
            %         java.system.GC;
            dataStruct = [];
            acceptedInputs = false;
            javaMethodEDT('dispose',frame);
            
            if ishghandle(previewFigH)
                close(previewFigH);
            end
            
            close(hidFig);
        end
        
        %         function [] = combineReplicatesEvent(parent,event)
        %             dataStruct.combineReplicates = combineReplicatesBox.isSelected;
        %             updateProfiles;
        %         end
        
        function [] = updateProfiles
            uniqueRowNames = dataStruct.uniqueRowNames;
            textData = dataStruct.rawText;
            if dataStruct.combineReplicates
                javaMethodEDT('setText',profilesField,java.lang.String([int2str(uniqueRowNames) '/' int2str(uniqueRowNames)]));
            else
                javaMethodEDT('setText',profilesField,java.lang.String([int2str(uniqueRowNames) '/' int2str(size(textData,1)-1)]));
            end
        end
        
        function [] = parseFile(currentFile)
            
            %fix delim to '\t' for now
            delim = '\t';
            try
                d = importdata(currentFile,delim);
                
                %data needs to contain the following fields:
                % data
                % textdata
                % rowheaders
                
                fields = {'data','textdata'};
                hasFields = true;
                for x = 1:length(fields)
                    if ~isfield(d,fields{x})
                        hasFields = false;
                    end
                end
                
                if ~hasFields
                    error('Invalid file contents');
                end
                
                timescale = unique(d.data(1,:));
                replicates = 1;
                for x = 1:length(timescale)
                    if sum(timescale(x) == d.data(1,:)) > replicates
                        replicates = sum(timescale(x) == d.data(1,:));
                    end
                end
                
                timepoints = length(timescale);
                %                 dataStruct = struct;
                dataStruct.file = currentFile;
                dataStruct.rawData = d.data;
                dataStruct.rawText = d.textdata;
                dataStruct.timescale = timescale;
                dataStruct.timepoints = timepoints;
                dataStruct.replicates = replicates;
                dataStruct.nameColumnSelected = 1;
                dataStruct.totalProfileNum = size(dataStruct.rawData,1)-1;
                dataStruct.uniqueRowNames = length(unique(d.textdata(2:end,dataStruct.nameColumnSelected)));
                dataStruct.dataType = profileTypeBox.getSelectedItem;
                dataStruct.dataDetrend = detrendBox.getSelectedItem;
                
                %                 if dataStruct.uniqueRowNames < dataStruct.totalProfileNum
                %                     javaMethodEDT('setSelected',combineReplicatesBox,true);
                %                 else
                %                     javaMethodEDT('setSelected',combineReplicatesBox,false);
                %                 end
                %                 dataStruct.combineReplicates = combineReplicatesBox.isSelected;
                
                selectedFile = currentFile;
                dataStruct.hasData = true;
                
                updateUI;
            catch e
                [path,name,ext] = fileparts(currentFile);
                javaMethodEDT('showMessageDialog',javax.swing.JOptionPane,frame,['"' name ext '" is not a valid data file'],'Invalid data file',javax.swing.JOptionPane.ERROR_MESSAGE);
                
            end
        end
        
        function [] = updateUI
            data = dataStruct.rawData;
            textData = dataStruct.rawText;
            
            columnNames = javaArray('java.lang.String',size(textData,2)+size(data,2));
            for x = 1:size(textData,2)
                columnNames(x) = java.lang.String(char(textData{1,x}));
            end
            for x = 1:size(data,2)
                columnNames(x+size(textData,2)) = java.lang.String(num2str( data(1,x) ));
            end
            rowsToShow = min(size(textData,1)-1,100);
            tableData = javaArray('java.lang.Object',rowsToShow,columnNames.length);
            for x = 1:rowsToShow
                for y = 1:size(textData,2);
                    tableData(x,y) = java.lang.String(textData{x+1,y});
                end
            end
            for x = 1:rowsToShow
                for y = 1:size(data,2)
                    tableData(x,y+size(textData,2)) = java.lang.Double(data(x+1,y));
                end
            end
            tableModel = javaObjectEDT('javax.swing.table.DefaultTableModel',tableData,columnNames);
            javaMethodEDT('setModel',previewTable,tableModel);
            cm = javaMethodEDT('getColumnModel',previewTable);
            for x = 1:columnNames.length
                col = javaMethodEDT('getColumn',cm,x-1);
                javaMethodEDT('setPreferredWidth',col,100);
            end
            
            switch char(dataStruct.dataType)
                case char(mRNA_str)
                    javaMethodEDT('setSelectedIndex',profileTypeBox,0);
                case char(protein_reporter_str)
                    javaMethodEDT('setSelectedIndex',profileTypeBox,1);
                case char(protein_actual_str)
                    javaMethodEDT('setSelectedIndex',profileTypeBox,2);
            end
            timescale = dataStruct.timescale;
            timepoints = dataStruct.timepoints;
            replicates = dataStruct.replicates;
            uniqueRowNames = dataStruct.uniqueRowNames;
            
            javaMethodEDT('setText',fileSelectField,dataStruct.file);
            tsString = num2str(timescale(1));
            for x = 2:length(timescale)
                tsString = [tsString ', ' num2str(timescale(x))];
            end
            javaMethodEDT('setText',timescaleField,java.lang.String(tsString));
            javaMethodEDT('setText',timepointsField,java.lang.String(int2str(timepoints)));
            javaMethodEDT('setText',replicatesField,java.lang.String(int2str(replicates)));
            %             javaMethodEDT('setText',datapointsField,java.lang.String(int2str(size(data,2))));
            %             if dataStruct.combineReplicates
            %                 javaMethodEDT('setText',profilesField,java.lang.String([int2str(uniqueRowNames) '/' int2str(uniqueRowNames)]));
            %             else
            javaMethodEDT('setText',profilesField,java.lang.String([int2str(uniqueRowNames) '/' int2str(size(textData,1)-1)]));
            %             end
            javaMethodEDT('setEnabled',previewButton,true);
            
            javaMethodEDT('removeAllItems',profileNameBox);
            for x = 1:size(textData,2)
                javaMethodEDT('addItem',profileNameBox,java.lang.String(textData{1,x}));
            end
            
            javaMethodEDT('setSelectedIndex',profileNameBox,dataStruct.nameColumnSelected-1);
            javaMethodEDT('setSelectedItem',detrendBox,dataStruct.dataDetrend);
            
            javaMethodEDT('setEnabled',nextButton,true);
            
            %             dataStruct.combineReplicates = combineReplicatesBox.isSelected;
        end
        
    end

    function [] = algorithmSelectUI(frame)
        
        javaMethodEDT('setTitle',frame,'ReTrOS: Select Algorithm Parameters');
        contentPane = javaMethodEDT('getContentPane',frame);
        javaMethodEDT('removeAll',contentPane);
        
        %algorithm general details
        generalParamPanel = javaObject('javax.swing.JPanel',javaObjectEDT('java.awt.BorderLayout'));
        
        outputDir = [pwd filesep 'output'];
        [filePath, fileName, fileExt] = fileparts(dataStruct.file);
        outputLocationButton = javaObjectEDT('javax.swing.JButton','Location:');
        %not allowing changing output directory at the moment
        javaMethodEDT('setEnabled',outputLocationButton,false);
        outputLocationField = javaObjectEDT('javax.swing.JTextField',outputDir,50);
        outputNameLabel = javaObjectEDT('javax.swing.JLabel','Name:');
        outputNameField = javaObjectEDT('javax.swing.JTextField',fileName,50);
        
        gb = javaObjectEDT('java.awt.GridBagLayout');
        p = javaObjectEDT('javax.swing.JPanel',gb);
        outputPanelBorder = javaMethodEDT('createTitledBorder','javax.swing.BorderFactory','File output');
        javaMethodEDT('setBorder',p,outputPanelBorder);
        c = javaObjectEDT('java.awt.GridBagConstraints');
        c.fill = java.awt.GridBagConstraints.BOTH;
        javaMethodEDT('setConstraints',gb,outputLocationButton,c);
        javaMethodEDT('add',p,outputLocationButton);
        c.gridx = 1;
        c.gridwidth=java.awt.GridBagConstraints.REMAINDER;
        javaMethodEDT('setConstraints',gb,outputLocationField,c);
        javaMethodEDT('add',p,outputLocationField);
        c.gridx = 0;
        c.gridy = 1;
        javaMethodEDT('setConstraints',gb,outputNameLabel,c);
        javaMethodEDT('add',p,outputNameLabel);
        c.gridx = 1;
        javaMethodEDT('setConstraints',gb,outputNameField,c);
        javaMethodEDT('add',p,outputNameField);
        
        
        javaMethodEDT('add',generalParamPanel,p,java.awt.BorderLayout.SOUTH);
        
        degRateDistBox = javaObjectEDT('javax.swing.JComboBox',degRateDistArray);
        javaMethodEDT('setSelectedIndex',degRateDistBox,degRateDistIdx);
        degRateDistBoxH = handle(degRateDistBox,'CallbackProperties');
        set(degRateDistBoxH,'ActionPerformedCallback',@updateDegRateLabels);
        
        degRateDefaultBox = javaObjectEDT('javax.swing.JComboBox',degRateDefaultArray);
        if strfind(dataStruct.dataType,'reporter')
            javaMethodEDT('setSelectedIndex',degRateDefaultBox,degRateReporterDefaultIdx);
        else
            javaMethodEDT('setSelectedIndex',degRateDefaultBox,degRateActualDefaultIdx);
        end
        
        degRateDefaultBoxH = handle(degRateDefaultBox,'CallbackProperties');
        set(degRateDefaultBoxH,'ActionPerformedCallback',@updateDegRateValues);
        
        degRateDistLabel = javaObjectEDT('javax.swing.JLabel','Distribution type:');
        degRateDefaultLabel = javaObjectEDT('javax.swing.JLabel','Default values:');
        
        gb = javaObjectEDT('java.awt.GridBagLayout');
        dPanel = javaObjectEDT('javax.swing.JPanel',gb);
        c = javaObjectEDT('java.awt.GridBagConstraints');
        c.fill = java.awt.GridBagConstraints.BOTH;
        javaMethodEDT('setConstraints',gb,degRateDistLabel,c);
        javaMethodEDT('add',dPanel,degRateDistLabel);
        c.gridx = 1;
        c.gridwidth=java.awt.GridBagConstraints.REMAINDER;
        javaMethodEDT('setConstraints',gb,degRateDistBox,c);
        javaMethodEDT('add',dPanel,degRateDistBox);
        c.gridx = 0;
        c.gridy = 1;
        javaMethodEDT('setConstraints',gb,degRateDefaultLabel,c);
        javaMethodEDT('add',dPanel,degRateDefaultLabel);
        c.gridx = 1;
        javaMethodEDT('setConstraints',gb,degRateDefaultBox,c);
        javaMethodEDT('add',dPanel,degRateDefaultBox);
        
        
        mRNADegPanel = javaObjectEDT('javax.swing.JPanel',javaObjectEDT('java.awt.GridLayout',1,4));
        %         mRNADegPanelBorder = javaMethodEDT('createTitledBorder','javax.swing.BorderFactory','mRNA (observed)');
        %         javaMethodEDT('setBorder',mRNADegPanel,mRNADegPanelBorder);
        mRNADegLabel1 = javaObjectEDT('javax.swing.JLabel','            ');
        mRNADegField1 = javaObjectEDT('javax.swing.JTextField',num2str(mRNA_degRate1),6);
        mRNADegLabel2 = javaObjectEDT('javax.swing.JLabel','            ');
        mRNADegField2 = javaObjectEDT('javax.swing.JTextField',num2str(mRNA_degRate2),6);
        javaMethodEDT('add',mRNADegPanel,mRNADegLabel1);
        javaMethodEDT('add',mRNADegPanel,mRNADegField1);
        javaMethodEDT('add',mRNADegPanel,mRNADegLabel2);
        javaMethodEDT('add',mRNADegPanel,mRNADegField2);
        
        javaMethodEDT('setEditable',mRNADegField1,false);
        javaMethodEDT('setEditable',mRNADegField2,false);
        
        degPanel = javaObjectEDT('javax.swing.JPanel',javaObjectEDT('java.awt.FlowLayout'));
        javaMethodEDT('add',degPanel,dPanel);
        javaMethodEDT('add',degPanel,mRNADegPanel);
        
        if strfind(dataStruct.dataType,'protein')
            proteinDegPanel = javaObjectEDT('javax.swing.JPanel',javaObjectEDT('java.awt.GridLayout',1,4));
            %             proteinDegPanelBorder = javaMethodEDT('createTitledBorder','javax.swing.BorderFactory','protein (observed)');
            %             javaMethodEDT('setBorder',proteinDegPanel,proteinDegPanelBorder);
            proteinDegLabel1 = javaObjectEDT('javax.swing.JLabel','      ');
            proteinDegField1 = javaObjectEDT('javax.swing.JTextField',num2str(protein_degRate1),6);
            proteinDegLabel2 = javaObjectEDT('javax.swing.JLabel','      ');
            proteinDegField2 = javaObjectEDT('javax.swing.JTextField',num2str(protein_degRate2),6);
            
            javaMethodEDT('add',proteinDegPanel,proteinDegLabel1);
            javaMethodEDT('add',proteinDegPanel,proteinDegField1);
            javaMethodEDT('add',proteinDegPanel,proteinDegLabel2);
            javaMethodEDT('add',proteinDegPanel,proteinDegField2);
            
            javaMethodEDT('setEditable',proteinDegField1,false);
            javaMethodEDT('setEditable',proteinDegField2,false);
            
            degPanel1 = javaObjectEDT('javax.swing.JPanel',javaObjectEDT('java.awt.GridLayout',2,1));
            javaMethodEDT('add',degPanel1,mRNADegPanel);
            javaMethodEDT('add',degPanel1,proteinDegPanel);
            
            javaMethodEDT('add',degPanel,degPanel1);
        end
        
        updateDegRateValues;
        
        degFilePanel1 = javaObjectEDT('javax.swing.JPanel',javaObjectEDT('java.awt.FlowLayout'));
        degFileCheckbox = javaObjectEDT('javax.swing.JCheckBox','Use rates from file?',false);
        degFileChooser = javaObjectEDT('javax.swing.JButton','Select file:');
        degFileChooserH = handle(degFileChooser,'CallbackProperties');
        set(degFileChooserH,'ActionPerformedCallback',@degRateFileChooseEvent);
        degFileField = javaObjectEDT('javax.swing.JTextField','No file selected',30);
        
        javaMethodEDT('setEnabled',degFileField,false);
        javaMethodEDT('add',degFilePanel1,degFileCheckbox);
        javaMethodEDT('add',degFilePanel1,degFileChooser);
        degFilePanel = javaObjectEDT('javax.swing.JPanel',javaObjectEDT('java.awt.GridLayout',2,1));
        javaMethodEDT('add',degFilePanel,degFilePanel1);
        javaMethodEDT('add',degFilePanel,degFileField);
        
        allDegPanel = javaObjectEDT('javax.swing.JPanel',javaObjectEDT('java.awt.BorderLayout'));
        allDegPanelBorder = javaMethodEDT('createTitledBorder','javax.swing.BorderFactory','Degradation rates');
        javaMethodEDT('setBorder',allDegPanel,allDegPanelBorder);
        javaMethodEDT('add',allDegPanel,degPanel,java.awt.BorderLayout.CENTER);
        javaMethodEDT('add',allDegPanel,degFilePanel,java.awt.BorderLayout.SOUTH);
        
        %algorithm specific details:
        %smooth -
        %bootstrap samples
        %kernel
        %polynomial degree
        %time resolution
        %bandwidth range
        %
        %switch -
        %MCMC iterations
        %samples to plot
        %
        
        
        %general parameters select (these parameters required for both methods)
        paramSelectPanel = javaObjectEDT('javax.swing.JPanel',javaObjectEDT('java.awt.BorderLayout'));
        paramPanelBorder = javaMethodEDT('createTitledBorder','javax.swing.BorderFactory','Algorithm Parameters');
        javaMethodEDT('setBorder',paramSelectPanel,paramPanelBorder);
        
        %         javaMethodEDT('add',paramSelectPanel,generalParamPanel,java.awt.BorderLayout.NORTH);
        javaMethodEDT('add',paramSelectPanel,allDegPanel,java.awt.BorderLayout.CENTER);
        
        %algorithm specific parameters
        tabbedPane = javaObjectEDT('javax.swing.JTabbedPane');
        
        %smooth options:
        %bootstrap samples
        %kernel type
        %degree polynomial
        %bandwidth range
        %time resolution
        
        smoothPanel = javaObjectEDT('javax.swing.JPanel',javaObjectEDT('java.awt.GridLayout',8,2));
        %         paramLabel = javaObjectEDT('javax.swing.JLabel','Parameter');
        %         javaMethodEDT('add',smoothPanel,paramLabel);
        %             javaMethodEDT('getFont',paramLabel)
        %             javaMethodEDT('deriveFont',javaMethodEDT('getFont',paramLabel),java.awt.Font.BOLD)
        %             javaMethodEDT('setFont',paramLabel,javaMethodEDT('deriveFont',javaMethodEDT('getFont',paramLabel),java.awt.Font.BOLD));
        
        %         valueLabel = javaObjectEDT('javax.swing.JLabel','Value');
        %         javaMethodEDT('add',smoothPanel,valueLabel);
        
        
        smoothKernelTypeBox = javaObjectEDT('javax.swing.JComboBox',smoothKernelTypeArray);
        javaMethodEDT('setSelectedIndex',smoothKernelTypeBox,smoothKernelTypeDefaultIdx);
        javaMethodEDT('setToolTipText',smoothKernelTypeBox,'Selects which kernel to use to smooth input data');
        smoothKernelDegreeBox = javaObjectEDT('javax.swing.JComboBox',smoothKernelDegreeArray);
        javaMethodEDT('setSelectedIndex',smoothKernelDegreeBox,smoothKernelDegreeDefaultIdx);
        javaMethodEDT('setToolTipText',smoothKernelDegreeBox,'Selects the polynomial degree used in kernel smoothing regression');
        
        javaMethodEDT('add',smoothPanel,javaObjectEDT('javax.swing.JLabel','bootstrap samples'));
        smoothBootstrapField = javaObjectEDT('javax.swing.JTextField',num2str(smoothBootstrapSamplesDefault));
        javaMethodEDT('setToolTipText',smoothBootstrapField,'Selects the number of bootstrap samples to generate for each profile');
        javaMethodEDT('add',smoothPanel,smoothBootstrapField);
        javaMethodEDT('add',smoothPanel,javaObjectEDT('javax.swing.JLabel','combine profile names as replicates'));
        smoothCombineNamesField = javaObjectEDT('javax.swing.JCheckBox');
        javaMethodEDT('setToolTipText',smoothCombineNamesField,'<html>Selects whether to combine profiles with same name as replicates.<br>If false, then profiles with the same name will have _X appended to name</html>');
        if dataStruct.totalProfileNum > dataStruct.uniqueRowNames
            javaMethodEDT('setSelected',smoothCombineNamesField,true);
        else
            javaMethodEDT('setSelected',smoothCombineNamesField,false);
        end
        javaMethodEDT('add',smoothPanel,smoothCombineNamesField);
        javaMethodEDT('add',smoothPanel,javaObjectEDT('javax.swing.JLabel','kernel type'));
        javaMethodEDT('add',smoothPanel,smoothKernelTypeBox);
        javaMethodEDT('add',smoothPanel,javaObjectEDT('javax.swing.JLabel','kernel polynomial degree'));
        javaMethodEDT('add',smoothPanel,smoothKernelDegreeBox);
        javaMethodEDT('add',smoothPanel,javaObjectEDT('javax.swing.JLabel','Minimum bandwidth'));
        smoothMinBandwidthField = javaObjectEDT('javax.swing.JTextField',num2str(smoothBandwidthMinDefault));
        javaMethodEDT('setToolTipText',smoothMinBandwidthField,'Selects the minimum bandwidth (in hours) used in kernel smoothing');
        javaMethodEDT('add',smoothPanel,smoothMinBandwidthField);
        javaMethodEDT('add',smoothPanel,javaObjectEDT('javax.swing.JLabel','Maximum bandwidth'));
        smoothMaxBandwidthField = javaObjectEDT('javax.swing.JTextField',num2str(smoothBandwidthMaxDefault));
        javaMethodEDT('setToolTipText',smoothMaxBandwidthField,'Selects the maximum bandwidth (in hours) used in kernel smoothing');
        javaMethodEDT('add',smoothPanel,smoothMaxBandwidthField);
        javaMethodEDT('add',smoothPanel,javaObjectEDT('javax.swing.JLabel','Bandwidth increment'));
        smoothIncBandwidthField = javaObjectEDT('javax.swing.JTextField',num2str(smoothBandwidthIncDefault));
        javaMethodEDT('setToolTipText',smoothIncBandwidthField,'Selects the bandwidth increment (in hours) used in finding optimal bandwidth');
        javaMethodEDT('add',smoothPanel,smoothIncBandwidthField);
        javaMethodEDT('add',smoothPanel,javaObjectEDT('javax.swing.JLabel','Time resolution'));
        smoothTimeResField = javaObjectEDT('javax.swing.JTextField',num2str(smoothTimeResolutionDefault));
        javaMethodEDT('setToolTipText',smoothTimeResField,'Selects the time increment (in hours) used in the transcription back-calculation');
        javaMethodEDT('add',smoothPanel,smoothTimeResField);
        
        
        %MCMC iterations
        %use initial switch guess
        %switch strength
        %max switches
        %expected number of switches
        %switch delay
        %baseline factor
        %burn-in
        %number samples to plot
        %number samples to use for posteriors (thinning)
        
        switchPanel = javaObjectEDT('javax.swing.JPanel',javaObjectEDT('java.awt.GridLayout',13,2));
        
        %         paramLabel = javaObjectEDT('javax.swing.JLabel','Parameter');
        %         javaMethodEDT('add',switchPanel,paramLabel);
        %         valueLabel = javaObjectEDT('javax.swing.JLabel','Value');
        %         javaMethodEDT('add',switchPanel,valueLabel);
        
        javaMethodEDT('add',switchPanel,javaObjectEDT('javax.swing.JLabel','MCMC iterations'));
        switchIterationsField = javaObjectEDT('javax.swing.JTextField',num2str(switchIterationsDefault));
        javaMethodEDT('setToolTipText',switchIterationsField,'Selects the number of MCMC iterations to run');
        javaMethodEDT('add',switchPanel,switchIterationsField);
        javaMethodEDT('add',switchPanel,javaObjectEDT('javax.swing.JLabel','combine profile names as replicates'));
        switchCombineNamesField = javaObjectEDT('javax.swing.JCheckBox');
        javaMethodEDT('setToolTipText',switchCombineNamesField,'<html>Selects whether to combine profiles with same name as replicates.<br>If false, then profiles with the same name will have _X appended to name</html>');
        if dataStruct.totalProfileNum > dataStruct.uniqueRowNames
            javaMethodEDT('setSelected',switchCombineNamesField,true);
        else
            javaMethodEDT('setSelected',switchCombineNamesField,false);
        end
        javaMethodEDT('add',switchPanel,switchCombineNamesField);
        javaMethodEDT('add',switchPanel,javaObjectEDT('javax.swing.JLabel','Regression method'));
        switchRegressionMethodBox = javaObjectEDT('javax.swing.JComboBox',switchRegressionMethodArray);
        javaMethodEDT('add',switchPanel,switchRegressionMethodBox);
        javaMethodEDT('setSelectedIndex',switchRegressionMethodBox,switchRegressionMethodDefaultIdx);
        javaMethodEDT('setToolTipText',switchRegressionMethodBox,'Selects the regression method used');
        
        javaMethodEDT('add',switchPanel,javaObjectEDT('javax.swing.JLabel','guess initial switch points'));
        switchGuessSwitchBox = javaObjectEDT('javax.swing.JCheckBox');
        javaMethodEDT('setToolTipText',switchGuessSwitchBox,'<html>Selects whether to estimate initial switch points from profile<br>If true, then switch points are estimated based on changes in gradient of profile</html>');
        javaMethodEDT('setSelected',switchGuessSwitchBox,true);
        javaMethodEDT('add',switchPanel,switchGuessSwitchBox);
        
        %estimate some switch parameters from data
        switchDelay = min(dataStruct.timescale(2:end) - dataStruct.timescale(1:(end-1)));
        maxSwitchesDelay = floor((dataStruct.timescale(end)-dataStruct.timescale(1)- 2*switchDelay) / switchDelay);
        maxSwitchesDelay = min(maxSwitchesDelay,length(dataStruct.timescale)-2);
        
        javaMethodEDT('add',switchPanel,javaObjectEDT('javax.swing.JLabel','maximum number of switch points'));
        switchMaxSwitchField = javaObjectEDT('javax.swing.JTextField',num2str(maxSwitchesDelay));
        javaMethodEDT('setToolTipText',switchMaxSwitchField,'Selects the maximum number of switch points in model');
        javaMethodEDT('add',switchPanel,switchMaxSwitchField);
        javaMethodEDT('add',switchPanel,javaObjectEDT('javax.swing.JLabel','expected number of switch points'));
        %switchExpectedSwitchField = javaObjectEDT('javax.swing.JTextField',num2str(ceil(maxSwitchesDelay/2)));
        switchExpectedSwitchField = javaObjectEDT('javax.swing.JTextField',num2str(ceil(dataStruct.timepoints/3)));
        javaMethodEDT('setToolTipText',switchExpectedSwitchField,'Selects the expected number of switch points in model');
        javaMethodEDT('add',switchPanel,switchExpectedSwitchField);
        javaMethodEDT('add',switchPanel,javaObjectEDT('javax.swing.JLabel','minimum time between switch points'));
        switchMinSwTimeField = javaObjectEDT('javax.swing.JTextField',num2str(switchDelay));
        javaMethodEDT('setToolTipText',switchMinSwTimeField,'Selects the minimum time (in hours) between switch points in model');
        javaMethodEDT('add',switchPanel,switchMinSwTimeField);
        javaMethodEDT('add',switchPanel,javaObjectEDT('javax.swing.JLabel','burn-in period'));
        switchBurnInField = javaObjectEDT('javax.swing.JTextField',num2str(switchBurnInDefault));
        javaMethodEDT('setToolTipText',switchBurnInField,'Selects the proportion of MCMC iterations to remove as "burn-in" from beginning of chains');
        javaMethodEDT('add',switchPanel,switchBurnInField);
        javaMethodEDT('add',switchPanel,javaObjectEDT('javax.swing.JLabel','number of samples to estimate posteriors'));
        switchSampleEstNumField = javaObjectEDT('javax.swing.JTextField',num2str(switchPosteriorSampleNumDefault));
        javaMethodEDT('setToolTipText',switchSampleEstNumField,'Selects the maximum number of MCMC samples to estimate posterior distributions from');
        javaMethodEDT('add',switchPanel,switchSampleEstNumField);
        javaMethodEDT('add',switchPanel,javaObjectEDT('javax.swing.JLabel','switch density baseline factor'));
        switchBaselineFactorField = javaObjectEDT('javax.swing.JTextField',num2str(switchBaselineFactorDefault));
        javaMethodEDT('setToolTipText',switchBaselineFactorField,'Selects the baseline scaling factor for switch point density function');
        javaMethodEDT('add',switchPanel,switchBaselineFactorField);
        javaMethodEDT('add',switchPanel,javaObjectEDT('javax.swing.JLabel','minimum switch strength'));
        switchMinSwStrField = javaObjectEDT('javax.swing.JTextField',num2str(switchMinimumSwStrDefault));
        javaMethodEDT('setToolTipText',switchMinSwStrField,'<html>Selects the minimum "strength" of each posterior switch distribution.<br>If a switch distribution is below this value it is removed from the posterior model</html>');
        javaMethodEDT('add',switchPanel,switchMinSwStrField);
        
        javaMethodEDT('add',switchPanel,javaObjectEDT('javax.swing.JLabel','maximum switch deviation factor'));
        switchMaxSwDevField = javaObjectEDT('javax.swing.JTextField',num2str(switchMaxSwDeviationFactorDefault));
        javaMethodEDT('setToolTipText',switchMaxSwDevField,'<html>Selects the maximum deviation of each posterior switch distribution as a factor of time point sampling.<br>If a switch deviation is above this factor times time point sampling it is removed from the posterior model</html>');
        javaMethodEDT('add',switchPanel,switchMaxSwDevField);
        
        javaMethodEDT('add',switchPanel,javaObjectEDT('javax.swing.JLabel','number of samples to plot'));
        switchSamplePlotNumField = javaObjectEDT('javax.swing.JTextField',num2str(switchPlotSampleNumDefault));
        javaMethodEDT('setToolTipText',switchSamplePlotNumField,'Selects the maximum number of MCMC samples to plot');
        javaMethodEDT('add',switchPanel,switchSamplePlotNumField);
        
        smoothScroll = javaObjectEDT('javax.swing.JScrollPane',smoothPanel);
        switchScroll = javaObjectEDT('javax.swing.JScrollPane',switchPanel);
        javaMethodEDT('setPreferredSize',smoothScroll,javaObjectEDT('java.awt.Dimension',200,215));
        javaMethodEDT('setPreferredSize',switchScroll,javaObjectEDT('java.awt.Dimension',200,215));
        
        javaMethodEDT('addTab',tabbedPane,'Smooth options',smoothScroll);
        javaMethodEDT('addTab',tabbedPane,'Switch options',switchScroll);
        
        if dataStruct.hasAlgorithmParameters
            updateParametersUI;
        end
        
        javaMethodEDT('add',paramSelectPanel,tabbedPane,java.awt.BorderLayout.SOUTH);
        
        %buttons (next/back/cancel)
        buttonsPanel = javaObjectEDT('javax.swing.JPanel');
        cancelButton = javaObjectEDT('javax.swing.JButton','Cancel');
        nextButton = javaObjectEDT('javax.swing.JButton','Next');
        % javaMethodEDT('setEnabled',nextButton,false);
        backButton = javaObjectEDT('javax.swing.JButton','Back');
        
        cancelButtonH = handle(cancelButton,'CallbackProperties');
        set(cancelButtonH,'ActionPerformedCallback',@cancelButtonEvent);
        nextButtonH = handle(nextButton,'CallbackProperties');
        set(nextButtonH,'ActionPerformedCallback',@nextButtonEvent);
        backButtonH = handle(backButton,'CallbackProperties');
        set(backButtonH,'ActionPerformedCallback',@backButtonEvent);
        
        javaMethodEDT('setLayout',buttonsPanel,javaObjectEDT('java.awt.FlowLayout'));
        javaMethodEDT('add',buttonsPanel,backButton);
        javaMethodEDT('add',buttonsPanel,cancelButton);
        javaMethodEDT('add',buttonsPanel,nextButton);
        
        %add to content pane
        javaMethodEDT('add',contentPane,generalParamPanel,java.awt.BorderLayout.CENTER);
        javaMethodEDT('add',contentPane,paramSelectPanel,java.awt.BorderLayout.NORTH);
        javaMethodEDT('add',contentPane,buttonsPanel,java.awt.BorderLayout.SOUTH);
        
        %display frame
        javaMethodEDT('pack',frame);
        
        
        
        
        
        
        
        
        
        %update functions
        function [] = updateDegRateValues(varargin)
            switch javaMethodEDT('getSelectedIndex',degRateDefaultBox)
                case 0 % USER
                    javaMethodEDT('setEnabled',degRateDistBox,true);
                    javaMethodEDT('setEditable',mRNADegField1,true);
                    javaMethodEDT('setEditable',mRNADegField2,true);
                    if strfind(dataStruct.dataType,'protein')
                        javaMethodEDT('setEditable',proteinDegField1,true);
                        javaMethodEDT('setEditable',proteinDegField2,true);
                    end
                case 1 %Arabidposis values
                    javaMethodEDT('setSelectedIndex',degRateDistBox,1);
                    javaMethodEDT('setEnabled',degRateDistBox,false);
                    mRNA_degRate1 = ARAB_MRNA_ALPHA;
                    mRNA_degRate2 = ARAB_MRNA_BETA;
                    javaMethodEDT('setEditable',mRNADegField1,false);
                    javaMethodEDT('setEditable',mRNADegField2,false);
                    
                    if strfind(dataStruct.dataType,'protein')
                        protein_degRate1 = ARAB_PROTEIN_ALPHA;
                        protein_degRate2 = ARAB_PROTEIN_BETA;
                        javaMethodEDT('setEditable',proteinDegField1,false);
                        javaMethodEDT('setEditable',proteinDegField2,false);
                    end
                    
                case 2 %luc reporter
                    javaMethodEDT('setSelectedIndex',degRateDistBox,0);
                    javaMethodEDT('setEnabled',degRateDistBox,false);
                    mRNA_degRate1 = LUC_MRNA_MEAN;
                    mRNA_degRate2 = LUC_MRNA_SDEV;
                    
                    javaMethodEDT('setEditable',mRNADegField1,false);
                    javaMethodEDT('setEditable',mRNADegField2,false);
                    
                    if strfind(dataStruct.dataType,'protein')
                        protein_degRate1 = LUC_PROTEIN_MEAN;
                        protein_degRate2 = LUC_PROTEIN_SDEV;
                        javaMethodEDT('setEditable',proteinDegField1,false);
                        javaMethodEDT('setEditable',proteinDegField2,false);
                    end
            end
            updateDegRateLabels;
        end
        
        function [] = updateDegRateLabels(varargin)
            if javaMethodEDT('getSelectedIndex',degRateDistBox) == 0 %Normal
                javaMethodEDT('setText',mRNADegLabel1,'mRNA mean:');
                javaMethodEDT('setText',mRNADegLabel2,'mRNA std dev:');
                if strfind(dataStruct.dataType,'protein')
                    javaMethodEDT('setText',proteinDegLabel1,'protein mean:');
                    javaMethodEDT('setText',proteinDegLabel2,'protein std dev:');
                end
            elseif javaMethodEDT('getSelectedIndex',degRateDistBox) == 1 %Gamma
                javaMethodEDT('setText',mRNADegLabel1,'mRNA alpha:');
                javaMethodEDT('setText',mRNADegLabel2,'mRNA beta:');
                if strfind(dataStruct.dataType,'protein')
                    javaMethodEDT('setText',proteinDegLabel1,'protein alpha:');
                    javaMethodEDT('setText',proteinDegLabel2,'protein beta:');
                end
            end
            
            javaMethodEDT('setText',mRNADegField1,num2str(mRNA_degRate1));
            javaMethodEDT('setText',mRNADegField2,num2str(mRNA_degRate2));
            if strfind(dataStruct.dataType,'protein')
                javaMethodEDT('setText',proteinDegField1,num2str(protein_degRate1));
                javaMethodEDT('setText',proteinDegField2,num2str(protein_degRate2));
            end
        end
        
        
        %other update function
        function [] = updateParametersUI
            %degradation rates
            javaMethodEDT('setSelectedItem',degRateDistBox,dataStruct.degDistTypeSelected);
            javaMethodEDT('setSelectedItem',degRateDefaultBox,dataStruct.degDefaultSelected);
            mRNA_degRate1 = dataStruct.degRates(1);
            mRNA_degRate2 = dataStruct.degRates(2);
            protein_degRate1 = dataStruct.degRates(3);
            protein_degRate2 = dataStruct.degRates(4);
            updateDegRateValues
            javaMethodEDT('setSelected',degFileCheckbox,dataStruct.useDegRateFile);
            if dataStruct.useDegRateFile
                javaMethodEDT('setText',degFileField,dataStruct.degRateFile);
            end
            %
            %smooth options:
            %bootstrap samples
            javaMethodEDT('setText',smoothBootstrapField,num2str(dataStruct.smoothBootstrapSamples));
            %combine profiles as replicates
            javaMethodEDT('setSelected',smoothCombineNamesField,dataStruct.smoothCombineReplicates);
            %kernel type
            javaMethodEDT('setSelectedItem',smoothKernelTypeBox,smoothKernelTypeArray(dataStruct.smoothKernelFull+1));
            %poly deg
            javaMethodEDT('setSelectedItem',smoothKernelDegreeBox,java.lang.String(num2str(dataStruct.smoothPolyDeg)));
            %min bandwidth
            javaMethodEDT('setText',smoothMinBandwidthField,num2str(dataStruct.smoothBandwidthRange(1)));
            %max bandwidth
            javaMethodEDT('setText',smoothMaxBandwidthField,num2str(dataStruct.smoothBandwidthRange(2)));
            %inc bandwidth
            javaMethodEDT('setText',smoothIncBandwidthField,num2str(dataStruct.smoothBandwidthRange(3)));
            %time res
            javaMethodEDT('setText',smoothTimeResField,num2str(dataStruct.smoothTimeResolution));
            %
            %switch options:
            %iterations
            javaMethodEDT('setText',switchIterationsField,num2str(dataStruct.switchIterations));
            %combine profiles as replicates
            javaMethodEDT('setSelected',switchCombineNamesField,dataStruct.switchCombineReplicates);
            %regression method
            javaMethodEDT('setSelectedItem',switchRegressionMethodBox,dataStruct.switchRegressionMethodString);
            %guess initial switch locations
            javaMethodEDT('setSelected',switchGuessSwitchBox,dataStruct.switchIntialSwitchGuess);
            %max switch number
            javaMethodEDT('setText',switchMaxSwitchField,num2str(dataStruct.switchMaxSwitchNum));
            %expected switch number
            javaMethodEDT('setText',switchExpectedSwitchField,num2str(dataStruct.switchExpSwitchNum));
            %min time between switch
            javaMethodEDT('setText',switchMinSwTimeField,num2str(dataStruct.switchDelayTime));
            %burn in period
            javaMethodEDT('setText',switchBurnInField,num2str(dataStruct.switchBurnIn));
            %samples to use
            javaMethodEDT('setText',switchSampleEstNumField,num2str(dataStruct.switchNumSamplesEstPost));
            %baseline function
            javaMethodEDT('setText',switchBaselineFactorField,num2str(dataStruct.switchBaselineFactor));
            %min sw strength
            javaMethodEDT('setText',switchMinSwStrField,num2str(dataStruct.switchMinSwStr));
            %max switch deviation factor
            javaMethodEDT('setText',switchMaxSwDevField,num2str(dataStruct.switchMaxSwDev));
            %samples to plot
            javaMethodEDT('setText',switchSamplePlotNumField,num2str(dataStruct.switchNumSamplePlot));
            %
            %output dir
            %NOT USED AT THE MOMENT
            %outputLocationField = javaObjectEDT('javax.swing.JTextField',outputDir,50);
            %output name
            javaMethodEDT('setText',outputNameField,dataStruct.outputName);
        end
        
        
        function [] = updateDataStructParams
            %general params
            name = char(javaMethodEDT('getText',outputNameField));
            dataStruct.outputName = checkValidFileChar(name);
            javaMethodEDT('setText',outputNameField,dataStruct.outputName);
            smoothScriptFileName = [pwd filesep 'scripts' filesep 'run_' name '_smooth.m'];
            dataStruct.smoothScriptFile = smoothScriptFileName;
            switchScriptFileName = [pwd filesep 'scripts' filesep 'run_' name '_switch.m'];
            dataStruct.switchScriptFile = switchScriptFileName;
            
            degDistType = char(javaMethodEDT('getSelectedItem',degRateDistBox));
            dataStruct.degDistTypeSelected = degDistType;
            dataStruct.degDefaultSelected = char(javaMethodEDT('getSelectedItem',degRateDefaultBox));
            mRNA1str = char(mRNADegField1.getText);
            mRNA2str = char(mRNADegField2.getText);
            if strfind(dataStruct.dataType,'protein')
                protein1str = char(proteinDegField1.getText);
                protein2str = char(proteinDegField2.getText);
            end
            
            if javaMethodEDT('getSelectedIndex',degRateDefaultBox) > 0
                %want to use a default set
                degRates = [str2double(mRNA1str) str2double(mRNA2str) 0 0];
                %                 fprintf(scriptFID,['degRate_mRNA = [' char(mRNADegField1.getText) ' ' char(mRNADegField2.getText) '];\n']);
                if strfind(dataStruct.dataType,'protein')
                    degRates(3) = str2double(protein1str);
                    degRates(4) = str2double(protein2str);
                    %                     fprintf(scriptFID,['degRate_protein = [' char(proteinDegField1.getText) ' ' char(proteinDegField2.getText) '];\n']);
                end
            else
                num_degRate_mRNA_1 = str2double(mRNA1str);
                num_degRate_mRNA_2 = str2double(mRNA2str);
                if isempty(num_degRate_mRNA_1) || isnan(num_degRate_mRNA_1) || ~isscalar(num_degRate_mRNA_1) || num_degRate_mRNA_1 <= 0 || isempty(num_degRate_mRNA_2) || isnan(num_degRate_mRNA_2) || ~isscalar(num_degRate_mRNA_2) || num_degRate_mRNA_2 <= 0
                    %we have a missing/incorrect degradation rate... use of the Arabidopsis defaults
                    if strfind(dataStruct.dataType,'protein')
                        %luc defaults
                        disp('ReTros: Invalid mRNA degradation input.  Using luciferase reporter defaults');
                        if strcmpi(degDistType,'gamma')
                            degRateMRNA_1 = (LUC_MRNA_MEAN * LUC_MRNA_MEAN) / (LUC_MRNA_SDEV * LUC_MRNA_SDEV);
                            degRateMRNA_2 = (LUC_MRNA_SDEV * LUC_MRNA_SDEV) / LUC_MRNA_MEAN;
                        else
                            degRateMRNA_1 = LUC_MRNA_MEAN;
                            degRateMRNA_2 = LUC_MRNA_SDEV;
                        end
                    else
                        disp('ReTros: Invalid mRNA degradation input.  Using Arabidopsis defaults');
                        if strcmpi(degDistType,'normal')
                            degRateMRNA_1 = ARAB_MRNA_ALPHA * ARAB_MRNA_BETA;
                            degRateMRNA_2 = sqrt(ARAB_MRNA_ALPHA * ARAB_MRNA_BETA * ARAB_MRNA_BETA);
                        else
                            degRateMRNA_1 = ARAB_MRNA_ALPHA;
                            degRateMRNA_2 = ARAB_MRNA_BETA;
                        end
                    end
                else
                    degRateMRNA_1 = num_degRate_mRNA_1;
                    degRateMRNA_2 = num_degRate_mRNA_2;
                end
                degRates = [degRateMRNA_1 degRateMRNA_2 0 0];
                if strfind(dataStruct.dataType,'protein')
                    num_degRate_protein_1 = str2double(protein1str);
                    num_degRate_protein_2 = str2double(protein2str);
                    if isempty(num_degRate_protein_1) || isnan(num_degRate_protein_1) || ~isscalar(num_degRate_protein_1) || num_degRate_protein_1 <= 0 || isempty(num_degRate_protein_2) || isnan(num_degRate_protein_2) || ~isscalar(num_degRate_protein_2) || num_degRate_protein_2 <= 0
                        %we have a missing/incorrect degradation rate... use of the Arabidopsis defaults
                        disp('ReTros: Invalid protein degradation input.  Using luciferase defaults');
                        if strcmpi(degDistType,'gamma')
                            degRateProtein_1 = (LUC_PROTEIN_MEAN * LUC_PROTEIN_MEAN) / (LUC_PROTEIN_SDEV * LUC_PROTEIN_SDEV);
                            degRateProtein_2 = (LUC_PROTEIN_SDEV * LUC_PROTEIN_SDEV) / LUC_PROTEIN_SDEV;
                        else
                            degRateProtein_1 = ARAB_PROTEIN_ALPHA;
                            degRateProtein_2 = ARAB_PROTEIN_BETA;
                        end
                    else
                        degRateProtein_1 = num_degRate_protein_1;
                        degRateProtein_2 = num_degRate_protein_2;
                    end
                    degRates(3) = degRateProtein_1;
                    degRates(4) = degRateProtein_2;
                end
            end
            dataStruct.degRates = degRates;
            dataStruct.useDegRateFile = degFileCheckbox.isSelected;
            if dataStruct.useDegRateFile
                dataStruct.degRateFile = char(degFileField.getText);
            else
                dataStruct.degRateFile = '';
            end
            
            %smooth specific
            if strcmpi(degDistType,'gamma')
                newDegRates(1) = degRates(1) * degRates(2);
                newDegRates(2) = sqrt(degRates(1) * degRates(2) * degRates(2));
                newDegRates(3) = 0;
                newDegRates(4) = 0;
                if strfind(dataStruct.dataType,'protein')
                    newDegRates(3) = degRates(3) * degRates(4);
                    newDegRates(4) = sqrt(degRates(3) * degRates(4) * degRates(4));
                end
                dataStruct.smoothDegRates = newDegRates;
            else
                dataStruct.smoothDegRates = degRates;
            end
            
            bootstrapSamples = str2double(char(smoothBootstrapField.getText));
            if isempty(bootstrapSamples) || isnan(bootstrapSamples) || bootstrapSamples < 1 || ~isscalar(bootstrapSamples) || (round(bootstrapSamples) ~= bootstrapSamples)
                disp(['ReTrOS-smooth: invalid value for ''bootstrapSamples''. Using default of ''' int2str(smoothBootstrapSamplesDefault) '''']);
                bootstrapSamples = smoothBootstrapSamplesDefault;
            end
            if bootstrapSamples > 100000
                disp('ReTrOS-smooth: warning value for ''bootstrapSamples'' is very large, consider reducing value');
            end
            dataStruct.smoothBootstrapSamples = bootstrapSamples;
            
            dataStruct.smoothCombineReplicates = smoothCombineNamesField.isSelected;
            dataStruct.smoothKernelFull = smoothKernelTypeBox.getSelectedIndex;
            switch smoothKernelTypeBox.getSelectedIndex
                case 0
                    kernel = 'ga';
                case 1
                    kernel = 'ep';
                case 2
                    kernel = 'tr';
            end
            dataStruct.smoothKernel = kernel;
            dataStruct.smoothPolyDeg = smoothKernelDegreeBox.getSelectedIndex + 1;
            %bandwidth range
            minBandStr = char(smoothMinBandwidthField.getText);
            minBand = str2double(minBandStr);
            if isempty(minBand) || isnan(minBand) || minBand <= 0 || ~isscalar(minBand)
                disp(['ReTrOS-smooth: invalid minimum bandwidth. Using default of ''' num2str(smoothBandwidthMinDefault) '''']);
                minBand = smoothBandwidthMinDefault;
            end
            maxBandStr = char(smoothMaxBandwidthField.getText);
            maxBand = str2double(maxBandStr);
            if isempty(maxBand) || isnan(maxBand) || maxBand <= 0 || ~isscalar(maxBand)
                disp(['ReTrOS-smooth: invalid maximum bandwidth. Using default of ''' num2str(smoothBandwidthMaxDefault) '''']);
                maxBand = smoothBandwidthMaxDefault;
            end
            incBandStr = char(smoothIncBandwidthField.getText);
            incBand = str2double(incBandStr);
            if isempty(incBand) || isnan(incBand) || incBand <= 0 || ~isscalar(incBand)
                disp(['ReTrOS-smooth: invalid bandwidth increment. Using default of ''' num2str(smoothBandwidthIncDefault) '''']);
                incBand = smoothBandwidthIncDefault;
            end
            if maxBand < minBand
                disp('ReTrOS-smooth: minimum bandwidth larger than maximum. Flipping values');
                temp = minBand;
                minBand = maxBand;
                maxBand = temp;
            end
            if incBand > ((maxBand - minBand)/2)
                disp(['ReTrOS-smooth: bandwidth increment too large. Using ''' num2str((maxBand - minBand) / 2) '''']);
                incBand = (maxBand - minBand) / 2;
            end
            dataStruct.smoothBandwidthRange = [minBand maxBand incBand];
            
            %time resolution
            timeResStr = char(smoothTimeResField.getText);
            timeRes = str2double(timeResStr);
            if isempty(timeRes) || isnan(timeRes) || timeRes < 0.01 || ~isscalar(timeRes)
                disp(['ReTrOS-smooth: invalid value for ''timeResolution''. Using default of ' num2str(smoothTimeResolutionDefault)]);
                timeRes = smoothTimeResolutionDefault;
            end
            dataStruct.smoothTimeResolution = timeRes;
            
            
            
            %switch specific
            if strcmpi(degDistType,'normal')
                mRNADegRates(1) = (degRates(1) * degRates(1)) / (degRates(2) * degRates(2));
                mRNADegRates(2) = (degRates(2) * degRates(2)) / degRates(1);
                if strfind(dataStruct.dataType,'protein')
                    proteinDegRates(1) = (degRates(3) * degRates(3)) / (degRates(4) * degRates(4));
                    proteinDegRates(2) = (degRates(4) * degRates(4)) / degRates(3);
                end
                dataStruct.switchmRNADegRates = mRNADegRates;
                dataStruct.switchProteinDegRates = proteinDegRates;
            else
                dataStruct.switchmRNADegRates = degRates(1:2);
                dataStruct.switchProteinDegRates = degRates(3:4);
            end
            dataStruct.switchCombineReplicates = switchCombineNamesField.isSelected;
            iterationsStr = char(switchIterationsField.getText);
            iterations = str2double(iterationsStr);
            if isempty(iterations) || isnan(iterations) || iterations < 1000 || ~isscalar(iterations) || (round(iterations) ~= iterations)
                disp(['ReTrOS-switch: invalid value for ''MCMCiterations''. Using default of ''' int2str(switchIterationsDefault) '''']);
                iterations = switchIterationsDefault;
            end
            if iterations > 10000000
                disp('[ReTrOS-switch: warning value for ''MCMCiterations'' is very large, consider reducing value');
            end
            dataStruct.switchIterations = iterations;
            regressionMethod = switchRegressionMethodBox.getSelectedItem;
            dataStruct.switchRegressionMethodString = regressionMethod;
            dataStruct.switchRegressionMethod = strrep(char(regressionMethod),' ','');
            %guess initial switches
            dataStruct.switchIntialSwitchGuess = switchGuessSwitchBox.isSelected;
            %switch delay time
            switchDelayStr = char(switchMinSwTimeField.getText);
            switchDelay = str2double(switchDelayStr);
            if isempty(switchDelay) || isnan(switchDelay) || switchDelay < 0 || ~isscalar(switchDelay) || (switchDelay > (dataStruct.timescale(end)/2))
                switchDelay = min(dataStruct.timescale(2:end) - dataStruct.timescale(1:(end-1)));
                disp(['ReTrOS-switch: invalid value for ''switchDelayTime''. Using default of ''' num2str(switchDelay) '''']);
            end
            dataStruct.switchDelayTime = switchDelay;
            %maximum switch number
            maxSwitchNumStr = char(switchMaxSwitchField.getText);
            maxSwitchNum = str2double(maxSwitchNumStr);
            if isempty(maxSwitchNum) || isnan(maxSwitchNum) || maxSwitchNum < 0 || ~isscalar(maxSwitchNum) || (round(maxSwitchNum) ~= maxSwitchNum)
                switchDelay = min(dataStruct.timescale(2:end) - dataStruct.timescale(1:(end-1)));
                maxSwitchesDelay = floor((dataStruct.timescale(end)-dataStruct.timescale(1)- 2*dataStruct.switchDelayTime) / dataStruct.switchDelayTime);
                maxSwitchesDelay = min(maxSwitchesDelay,length(dataStruct.timescale)-2);
                disp(['ReTrOS-switch: invalid value for ''maximumSwitchNum''. Using default of ''' int2str(maxSwitchesDelay) '''']);
                maxSwitchNum = maxSwitchesDelay;
            end
            dataStruct.switchMaxSwitchNum = maxSwitchNum;
            %expected switch number
            expSwitchNumStr = char(switchExpectedSwitchField.getText);
            expSwitchNum = str2double(expSwitchNumStr);
            if isempty(expSwitchNum) || isnan(expSwitchNum) || expSwitchNum < 0 || ~isscalar(expSwitchNum) || (round(expSwitchNum) ~= expSwitchNum)
                expSwitchNum = ceil(maxSwitchNum/2);
                disp(['ReTrOS-switch: invalid value for ''expectedSwitchNum''. Using default of ''' int2str(expSwitchNum) '''']);
            end
            dataStruct.switchExpSwitchNum = expSwitchNum;
            %burn-in period
            burnInStr = char(switchBurnInField.getText);
            burnIn = str2double(burnInStr);
            if isempty(burnIn) || isnan(burnIn) || burnIn < 0 || ~isscalar(burnIn) || burnIn > 0.99
                burnIn = switchBurnInDefault;
                disp(['ReTrOS-switch: invalid value for ''switchDelayTime''. Using default of ''' num2str(burnIn) '''']);
            end
            dataStruct.switchBurnIn = burnIn;
            %num samples for posteriors
            numSamplesEstStr = char(switchSampleEstNumField.getText);
            numSamplesEst = str2double(numSamplesEstStr);
            if isempty(numSamplesEst) || isnan(numSamplesEst) || numSamplesEst < 1000 || ~isscalar(numSamplesEst) || (round(numSamplesEst) ~= numSamplesEst)
                numSamplesEst = switchPosteriorSampleNumDefault;
                disp(['ReTrOS-switch: invalid value for ''numSamplesEstPost''. Using default of ''' num2str(numSamplesEst) '''']);
            end
            dataStruct.switchNumSamplesEstPost = numSamplesEst;
            %switch baseline factor
            baselineStr = char(switchBaselineFactorField.getText);
            baseline = str2double(baselineStr);
            if isempty(baseline) || isnan(baseline) || baseline < 0 || ~isscalar(baseline)
                baseline = switchBaselineFactorDefault;
                disp(['ReTrOS-switch: invalid value for ''switchBaselineFactor''. Using default of ''' num2str(baseline) '''']);
            end
            dataStruct.switchBaselineFactor = baseline;
            %minimum switch strength
            minSwStrStr = char(switchMinSwStrField.getText);
            minSwStr = str2double(minSwStrStr);
            if isempty(minSwStr) || isnan(minSwStr) || minSwStr < 0 || ~isscalar(minSwStr) || minSwStr > 0.95
                minSwStr = switchMinimumSwStrDefault;
                disp(['ReTrOS-switch: invalid value for ''switchMinimumSwStr''. Using default of ''' num2str(minSwStr) '''']);
            end
            dataStruct.switchMinSwStr = minSwStr;
            %maximum switch deviation factor
            maxSwDevStr = char(switchMaxSwDevField.getText);
            maxSwDevFactor = str2double(maxSwDevStr);
            if isempty(maxSwDevFactor) || isnan(maxSwDevFactor) || maxSwDevFactor < 0 || ~isscalar(maxSwDevFactor)
                maxSwDevFactor = switchMaxSwDeviationFactorDefault;
                disp(['ReTrOS-switch: invalid value for ''maxSwitchDeviationFactor''. Using default of ''' num2str(maxSwDevFactor) '''']);
            end
            dataStruct.switchMaxSwDev = maxSwDevFactor;
            %num samples to plot
            numSamplesPlotStr = char(switchSamplePlotNumField.getText);
            numSamplesPlot = str2double(numSamplesPlotStr);
            if isempty(numSamplesPlot) || isnan(numSamplesPlot) || numSamplesPlot < 1000 || ~isscalar(numSamplesPlot) || (round(numSamplesPlot) ~= numSamplesPlot)
                numSamplesPlot = switchPlotSampleNumDefault;
                disp(['ReTrOS-switch: invalid value for ''numSamplesPlot''. Using default of ''' num2str(numSamplesPlot) '''']);
            end
            dataStruct.switchNumSamplePlot = numSamplesPlot;
            
            
            
            
            dataStruct.hasAlgorithmParameters = true;
        end
        
        %EVENTS
        
        function [] = degRateFileChooseEvent(varargin)
            degRateFileChooser = javaObjectEDT('javax.swing.JFileChooser',pwd);
            returnVal = javaMethodEDT('showOpenDialog',degRateFileChooser,frame);
            if returnVal == javax.swing.JFileChooser.APPROVE_OPTION
                currentSelectedFile = javaMethodEDT('getAbsolutePath',javaMethodEDT('getSelectedFile',degRateFileChooser));
                degFileField.setText(currentSelectedFile);
            end
        end
        
        function [] = backButtonEvent(varargin)
            dataSelectUI(frame);
        end
        
        function [] = nextButtonEvent(varargin)
            %             javaMethodEDT('dispose',frame);
            %             acceptedInputs = true;
            %             disp('goodbye');
            %             close(hidFig);
            updateDataStructParams;
            
            
            runAlgorithmUI(frame);
            
            %             % TEMP FOR TESTING
            %             %smooth
            %             name = char(javaMethodEDT('getText',outputNameField));
            %             scriptFileName = [pwd filesep 'scripts' filesep 'run_' checkValidFileChar(name) '_smooth.m'];
            %             clear(scriptFileName);
            %             run(scriptFileName);
            %             %switch
            %             name = char(javaMethodEDT('getText',outputNameField));
            %             scriptFileName = [pwd filesep 'scripts' filesep 'run_' checkValidFileChar(name) '_switch.m'];
            %             clear(scriptFileName);
            %             run(scriptFileName);
            %
        end
        
        function [] = cancelButtonEvent(varargin)
            %         java.system.GC;
            dataStruct = [];
            acceptedInputs = false;
            javaMethodEDT('dispose',frame);
            close(hidFig);
        end
        
    end

    function [] = runAlgorithmUI(frame)
        
        javaMethodEDT('setTitle',frame,'ReTrOS: Run Algorithm');
        contentPane = javaMethodEDT('getContentPane',frame);
        javaMethodEDT('removeAll',contentPane);
        
        %added 29/7/15 - DJ
        optionsPanel = javaObjectEDT('javax.swing.JPanel',javaObjectEDT('java.awt.GridLayout',4,1));
        optionsPanelBorder = javaMethodEDT('createTitledBorder','javax.swing.BorderFactory','Run options:');
        javaMethodEDT('setBorder',optionsPanel,optionsPanelBorder);
        runParallelCheckBox = javaObjectEDT('javax.swing.JCheckBox','Use ''local'' parallel profile?',true);
        javaMethodEDT('setToolTipText',runParallelCheckBox,'<html>Use Parallel Computing Toolbox (PCT) if available<br>Allows multiple expression profiles to run in parallel using ''local'' profile</html>');
        runParallelCheckBoxH = handle(runParallelCheckBox,'CallbackProperties');
        set(runParallelCheckBoxH,'ActionPerformedCallback',@updateParallel);
        workersPanel = javaObjectEDT('javax.swing.JPanel',javaObjectEDT('java.awt.GridLayout',1,2));
        javaMethodEDT('add',workersPanel,javaObjectEDT('javax.swing.JLabel','Number of parallel workers'));
        workersComboBox = javaObjectEDT('javax.swing.JComboBox');
        javaMethodEDT('setToolTipText',workersComboBox,'<html>Number of parallel worker threads to use<br>Default is maximum number of cores on local system</html>');
        javaMethodEDT('add',workersPanel,workersComboBox);
        v = ver('distcomp');
        if isempty(v)
            javaMethodEDT('setEnabled',runParallelCheckBox,false);
            javaMethodEDT('setSelected',runParallelCheckBox,false);
            javaMethodEDT('addItem',workersComboBox,'1');
            javaMethodEDT('setEnabled',workersComboBox,false);
        else
            c = parcluster('local');
            for aaa = 1:c.NumWorkers
                javaMethodEDT('addItem',workersComboBox,num2str(aaa));
            end
            javaMethodEDT('setSelectedIndex',workersComboBox,c.NumWorkers-1);
        end
        
        randomSeedPanel = javaObjectEDT('javax.swing.JPanel',javaObjectEDT('java.awt.GridLayout',1,2));
        javaMethodEDT('add',randomSeedPanel,javaObjectEDT('javax.swing.JLabel','Random number seed'));
        randomSeedField = javaObjectEDT('javax.swing.JTextField',num2str(randomSeedDefault));
        javaMethodEDT('setToolTipText',randomSeedField,'<html>Set random number generator seed to use<br>Setting the seed allows results to be reproduced</html>');
        javaMethodEDT('add',randomSeedPanel,randomSeedField);
        
        randomSeedCheckBox = javaObjectEDT('javax.swing.JCheckBox','Generate random seed?',false);
        javaMethodEDT('setToolTipText',randomSeedCheckBox,'<html>Generate a seed for random number generator based on current time<br>If checked a random seed will be used (essential if running multiple times)</html>');
        randomSeedCheckBoxH = handle(randomSeedCheckBox,'CallbackProperties');
        set(randomSeedCheckBoxH,'ActionPerformedCallback',@updateRandomSeed);
        
        javaMethodEDT('add',optionsPanel,runParallelCheckBox);
        javaMethodEDT('add',optionsPanel,workersPanel);
        javaMethodEDT('add',optionsPanel,randomSeedPanel);
        javaMethodEDT('add',optionsPanel,randomSeedCheckBox);
        
        runPanel = javaObjectEDT('javax.swing.JPanel',javaObjectEDT('java.awt.GridLayout',3,1));
        runPanelBorder = javaMethodEDT('createTitledBorder','javax.swing.BorderFactory','Run algorithm:');
        javaMethodEDT('setBorder',runPanel,runPanelBorder);
        runSmoothCheckBox = javaObjectEDT('javax.swing.JCheckBox','Run ReTrOS-smooth?');
        javaMethodEDT('setToolTipText',runSmoothCheckBox,'Run ReTrOS-smooth using currently selected parameters');
        runSwitchCheckBox = javaObjectEDT('javax.swing.JCheckBox','Run ReTrOS-switch?');
        javaMethodEDT('setToolTipText',runSwitchCheckBox,'Run ReTrOS-switch using currently selected parameters');
        createRunScriptsCheckBox = javaObjectEDT('javax.swing.JCheckBox','Create run scripts?',false);
        javaMethodEDT('setToolTipText',createRunScriptsCheckBox,'Generate scripts to run ReTrOS with currently selected parameters');
        disp('TEMP - DISABLED SCRIPT GENERATION');
        javaMethodEDT('setEnabled',createRunScriptsCheckBox,false);
        javaMethodEDT('add',runPanel,runSmoothCheckBox);
        javaMethodEDT('add',runPanel,runSwitchCheckBox);
        javaMethodEDT('add',runPanel,createRunScriptsCheckBox);
        
        %buttons (next/back/cancel)
        buttonsPanel = javaObjectEDT('javax.swing.JPanel');
        cancelButton = javaObjectEDT('javax.swing.JButton','Close');
        runButton = javaObjectEDT('javax.swing.JButton','Run');
        % javaMethodEDT('setEnabled',nextButton,false);
        backButton = javaObjectEDT('javax.swing.JButton','Back');
        
        cancelButtonH = handle(cancelButton,'CallbackProperties');
        set(cancelButtonH,'ActionPerformedCallback',@cancelButtonEvent);
        runButtonH = handle(runButton,'CallbackProperties');
        set(runButtonH,'ActionPerformedCallback',@runButtonEvent);
        backButtonH = handle(backButton,'CallbackProperties');
        set(backButtonH,'ActionPerformedCallback',@backButtonEvent);
        
        javaMethodEDT('setLayout',buttonsPanel,javaObjectEDT('java.awt.FlowLayout'));
        javaMethodEDT('add',buttonsPanel,backButton);
        javaMethodEDT('add',buttonsPanel,cancelButton);
        javaMethodEDT('add',buttonsPanel,runButton);
        
        %add to content pane
        javaMethodEDT('add',contentPane,optionsPanel,java.awt.BorderLayout.NORTH);
        javaMethodEDT('add',contentPane,runPanel,java.awt.BorderLayout.CENTER);
        javaMethodEDT('add',contentPane,buttonsPanel,java.awt.BorderLayout.SOUTH);
        
        %display frame
        javaMethodEDT('pack',frame);
        
        function [] = runReTrOSsmooth
            
            addpath('smooth');
            
            %Parameters:
            inputFile = dataStruct.file;
            outputFile = dataStruct.outputName;
            combineReplicates = dataStruct.smoothCombineReplicates;
            nameColumnIdx = dataStruct.nameColumnSelected;
            
            params = struct;
            params.expressionType = dataStruct.dataType;
            params.bootstrapSamples = dataStruct.smoothBootstrapSamples;
            params.detrend = dataStruct.dataDetrend;
            params.kernel = dataStruct.smoothKernel;
            params.polynomialDegree = dataStruct.smoothPolyDeg;
            
            params.reporterDegRates = dataStruct.smoothDegRates;
            
            %bandwidth range
            params.bandwidthRange = dataStruct.smoothBandwidthRange;
            
            %time resolution
            params.timeResolution = dataStruct.smoothTimeResolution;
            
            useDegRateFile = dataStruct.useDegRateFile;
            degRateFile = dataStruct.degRateFile;
            
            if useDegRateFile
                disp(['Using degradation rate file: ' degRateFile]);
                d = importdata(degRateFile,'\t');
                importedDegRates = d.data;
                importedDegRateNames = d.textdata;
            else
                importedDegRates = [];
                importedDegRateNames = [];
            end
            
            %use parallel computation toolbox functions?
            useParallel = runParallelCheckBox.isSelected; % should we check the parallel pool creation at this point?
            if useParallel
                try
                    %get number of workers from user
                    numWorkers = workersComboBox.getSelectedIndex + 1;
                    pp = parpool('local',numWorkers);
                    disp('Using parpool ''local''');
                catch
                    disp('Cannot create parpool ''local''');
                    useParallel = false;
                end
            end
            
            if ~randomSeedCheckBox.isSelected
                try
                    seed = str2double(char(randomSeedField.getText));
                    
                    if isnan(seed)
                        throw(MException);
                    end
                    seed = uint32(floor(seed));
                    if seed < 0 || ~isscalar(seed) || seed>=2^32
                        throw(MException);
                    end
                catch
                    disp('Invalid seed - must be a non-negative 32-bit integer');
                    disp('Using default seed: 0');
                    seed = 0;
                end
            else
                seed = uint32(floor(sum(clock)*100));
            end
            disp(['Random number generator seed: ', num2str(seed)]);
            
            %Create output directory
            mkdir('output');
            mkdir('output',outputFile);
            mkdir(['output' filesep outputFile],'plots_smooth');
            
            %Import expression data
            contents = importdata(inputFile,'\t');
            geneNames = contents.textdata(2:end,nameColumnIdx);
            time = contents.data(1,:);
            expressionData = contents.data(2:end,:);
            tps = unique(time);
            maxReps = 0;
            for x = 1:tps
                currReps = sum(tps(x) == time);
                if currReps > maxReps
                    maxReps = currReps;
                end
            end
            
            %Main loop
            RETROS_RUNNING = true;
            if combineReplicates
                uniqueNames = uniqueRetainOrder(geneNames);
                ReTrOSsmooth_fits = cell(length(uniqueNames),1);
                plotNames = cell(length(uniqueNames),1);
                NoG = length(uniqueNames);
                
                if useParallel
                    randStreams = RandStream.create('mrg32k3a','NumStreams',NoG,'CellOutput',true,'Seed',seed);
                    
                    parfor x = 1:length(uniqueNames)
                        if RETROS_RUNNING
                            p = params;
                            gene = uniqueNames{x};
                            geneIdx = find(strcmpi(gene,geneNames));
                            data = nan(1,length(time) * length(geneIdx));
                            for y = 1:length(geneIdx)
                                data(((y-1)*length(time)+1):(y*length(time))) = expressionData(geneIdx(y),:);
                            end
                            
                            p.maximumReplicates = length(geneIdx) * maxReps;
                            
                            natDegMean = [];
                            natDegVar = [];
                            if useDegRateFile
                                degIdx = find(strcmpi(gene,importedDegRateNames(:,1)),1);
                                if ~isempty(degIdx)
                                    mRNADegMeanIdx = find(strcmpi('mRNA deg rate mean',importedDegRateNames(1,:)),1);
                                    mRNADegSDevIdx = find(strcmpi('mRNA deg rate s.dev',importedDegRateNames(1,:)),1);
                                    mRNADegMean = importedDegRates(degIdx-1,mRNADegMeanIdx-1);
                                    mRNADegSDev = importedDegRates(degIdx-1,mRNADegSDevIdx-1);
                                    if ~isempty(mRNADegMean) && ~isempty(mRNADegSDev)
                                        if ~isempty(strfind(params.expressionType,'mRNA'))
                                            p.reporterDegRates(1) = mRNADegMean;
                                            p.reporterDegRates(2) = mRNADegSDev;
                                        else
                                            natDegMean = mRNADegMean;
                                            natDegVar = mRNADegSDev * mRNADegSDev;
                                        end
                                    end
                                    
                                    if strfind(params.expressionType,'protein')
                                        proteinDegMeanIdx = find(strcmpi('protein deg rate mean',importedDegRateNames(1,:)),1);
                                        proteinDegSDevIdx = find(strcmpi('protein deg rate s.dev',importedDegRateNames(1,:)),1);
                                        proteinDegMean = importedDegRates(degIdx-1,proteinDegMeanIdx-1);
                                        proteinDegSDev = importedDegRates(degIdx-1,proteinDegSDevIdx-1);
                                        if ~isempty(proteinDegMean) && ~isempty(proteinDegSDev)
                                            p.reporterDegRates(3) = proteinDegMean;
                                            p.reporterDegRates(4) = proteinDegSDev;
                                        end
                                    end
                                end
                            end
                            
                            fprintf('%d/%d: "%s" currently calculating (%d replicates): %s\n',x,NoG,gene,p.maximumReplicates,datestr(now));
                            currFig = [];
                            try
                                warning('off','all');
                                RandStream.setGlobalStream(randStreams{x});
                                reset(randStreams{x});
                                currFig = figure('name',['ReTrOS-smooth: ' outputFile],'numbertitle','off');
                                ReTrOSsmooth_fits{x} = ReTrOSsmooth(p,data',repmat(time,1,length(geneIdx))',natDegMean,natDegVar,gene,currFig);
                                plotNames{x} = ['output' filesep outputFile filesep 'plots_smooth' filesep checkValidFileChar(gene)];
                                set(currFig,'PaperUnits','centimeters','PaperSize',[29.7,21],'PaperPosition',[0,0,29.7,21]);
                                print('-dpdf','-r150',plotNames{x});
                                print('-dpng','-r150',plotNames{x});
                                if ~isempty(currFig)
                                    close(currFig)
                                end
                            catch exception
                                disp('Error during calculation:');
                                disp(getReport(exception));
                                if ~isempty(currFig)
                                    close(currFig);
                                end
                            end
                        end
                    end
                    delete(pp);
                else
                    %serial exectution
                    RandStream.setGlobalStream(RandStream.create('mt19937ar','Seed',seed));
                    for x = 1:length(uniqueNames)
                        if RETROS_RUNNING
                            p = params;
                            gene = uniqueNames{x};
                            geneIdx = find(strcmpi(gene,geneNames));
                            data = nan(1,length(time) * length(geneIdx));
                            for y = 1:length(geneIdx)
                                data(((y-1)*length(time)+1):(y*length(time))) = expressionData(geneIdx(y),:);
                            end
                            
                            p.maximumReplicates = length(geneIdx) * maxReps;
                            
                            natDegMean = [];
                            natDegVar = [];
                            if useDegRateFile
                                degIdx = find(strcmpi(gene,importedDegRateNames(:,1)),1);
                                if ~isempty(degIdx)
                                    mRNADegMeanIdx = find(strcmpi('mRNA deg rate mean',importedDegRateNames(1,:)),1);
                                    mRNADegSDevIdx = find(strcmpi('mRNA deg rate s.dev',importedDegRateNames(1,:)),1);
                                    mRNADegMean = importedDegRates(degIdx-1,mRNADegMeanIdx-1);
                                    mRNADegSDev = importedDegRates(degIdx-1,mRNADegSDevIdx-1);
                                    if ~isempty(mRNADegMean) && ~isempty(mRNADegSDev)
                                        if ~isempty(strfind(params.expressionType,'mRNA'))
                                            p.reporterDegRates(1) = mRNADegMean;
                                            p.reporterDegRates(2) = mRNADegSDev;
                                        else
                                            natDegMean = mRNADegMean;
                                            natDegVar = mRNADegSDev * mRNADegSDev;
                                        end
                                    end
                                    
                                    if strfind(params.expressionType,'protein')
                                        proteinDegMeanIdx = find(strcmpi('protein deg rate mean',importedDegRateNames(1,:)),1);
                                        proteinDegSDevIdx = find(strcmpi('protein deg rate s.dev',importedDegRateNames(1,:)),1);
                                        proteinDegMean = importedDegRates(degIdx-1,proteinDegMeanIdx-1);
                                        proteinDegSDev = importedDegRates(degIdx-1,proteinDegSDevIdx-1);
                                        if ~isempty(proteinDegMean) && ~isempty(proteinDegSDev)
                                            p.reporterDegRates(3) = proteinDegMean;
                                            p.reporterDegRates(4) = proteinDegSDev;
                                        end
                                    end
                                end
                            end
                            
                            fprintf('%d/%d: "%s" currently calculating (%d replicates): %s\n',x,NoG,gene,p.maximumReplicates,datestr(now));
                            try
                                rng(seed);
                                currFig = figure('name',['ReTrOS-smooth: ' outputFile],'numbertitle','off');
                                ReTrOSsmooth_fits{x} = ReTrOSsmooth(p,data',repmat(time,1,length(geneIdx))',natDegMean,natDegVar,gene,currFig);
                                plotNames{x} = ['output' filesep outputFile filesep 'plots_smooth' filesep checkValidFileChar(gene)];
                                set(currFig,'PaperUnits','centimeters','PaperSize',[29.7,21],'PaperPosition',[0,0,29.7,21]);
                                print('-dpdf','-r150',plotNames{x});
                                print('-dpng','-r150',plotNames{x});
                                if ~isempty(currFig)
                                    close(currFig)
                                end
                            catch exception
                                disp('Error during calculation:');
                                disp(getReport(exception));
                                if ~isempty(currFig)
                                    close(currFig);
                                end
                            end
                        end
                    end
                end
                geneNames = uniqueNames;
            else
                ReTrOSsmooth_fits = cell(length(geneNames),1);
                plotNames = cell(length(geneNames),1);
                geneNamesOrig = geneNames;
                NoG = length(geneNames);
                if useParallel
                    randStreams = RandStream.create('mrg32k3a','NumStreams',NoG,'CellOutput',true,'Seed',seed);
                    
                    parfor x = 1:NoG
                        if RETROS_RUNNING %doesnt terminate execution in parallel
                            p = params;
                            p.maximumReplicates = maxReps;
                            
                            gene = geneNames{x};
                            
                            natDegMean = [];
                            natDegVar = [];
                            if useDegRateFile
                                degIdx = find(strcmpi(gene,importedDegRateNames(:,1)),1);
                                if ~isempty(degIdx)
                                    mRNADegMeanIdx = find(strcmpi('mRNA deg rate mean',importedDegRateNames(1,:)),1);
                                    mRNADegSDevIdx = find(strcmpi('mRNA deg rate s.dev',importedDegRateNames(1,:)),1);
                                    mRNADegMean = importedDegRates(degIdx-1,mRNADegMeanIdx-1);
                                    mRNADegSDev = importedDegRates(degIdx-1,mRNADegSDevIdx-1);
                                    if ~isempty(mRNADegMean) && ~isempty(mRNADegSDev)
                                        if ~isempty(strfind(params.expressionType,'mRNA'))
                                            p.reporterDegRates(1) = mRNADegMean;
                                            p.reporterDegRates(2) = mRNADegSDev;
                                        else
                                            natDegMean = mRNADegMean;
                                            natDegVar = mRNADegSDev * mRNADegSDev;
                                        end
                                    end
                                    
                                    if strfind(params.expressionType,'protein')
                                        proteinDegMeanIdx = find(strcmpi('protein deg rate mean',importedDegRateNames(1,:)),1);
                                        proteinDegSDevIdx = find(strcmpi('protein deg rate s.dev',importedDegRateNames(1,:)),1);
                                        proteinDegMean = importedDegRates(degIdx-1,proteinDegMeanIdx-1);
                                        proteinDegSDev = importedDegRates(degIdx-1,proteinDegSDevIdx-1);
                                        if ~isempty(proteinDegMean) && ~isempty(proteinDegSDev)
                                            p.reporterDegRates(3) = proteinDegMean;
                                            p.reporterDegRates(4) = proteinDegSDev;
                                        end
                                    end
                                end
                            end
                            
                            if sum(strcmpi(gene,geneNamesOrig)) > 1
                                geneNum = sum(strcmpi(gene,geneNamesOrig(1:x)));
                                gene = [gene '_' num2str(geneNum)];
                            end
                            geneNames{x} = gene;
                            
                            fprintf('%d/%d: "%s" currently calculating (%d replicates): %s\n',x,NoG,gene,p.maximumReplicates,datestr(now));
                            currFig = [];
                            try
                                warning('off','all');
                                RandStream.setGlobalStream(randStreams{x});
                                reset(randStreams{x});
                                currFig = figure('name',['ReTrOS-smooth: ' outputFile],'numbertitle','off');
                                ReTrOSsmooth_fits{x} = ReTrOSsmooth(p,expressionData(x,:)',time',natDegMean,natDegVar,gene,currFig);
                                plotNames{x} = ['output' filesep outputFile filesep 'plots_smooth' filesep checkValidFileChar(gene)];
                                set(gcf,'PaperUnits','centimeters','PaperSize',[29.7,21],'PaperPosition',[0,0,29.7,21]);
                                print('-dpdf','-r150',plotNames{x});
                                print('-dpng','-r150',plotNames{x});
                                if ~isempty(currFig)
                                    close(currFig);
                                end
                            catch exception
                                disp('Error during calculation:');
                                disp(getReport(exception));
                                if ~isempty(currFig)
                                    close(currFig);
                                end
                            end
                        end
                    end
                    delete(pp);
                else
                    %serial exectution
                    RandStream.setGlobalStream(RandStream.create('mt19937ar','Seed',seed));
                    for x = 1:NoG
                        if RETROS_RUNNING %doesnt terminate execution in parallel
                            p = params;
                            p.maximumReplicates = maxReps;
                            
                            gene = geneNames{x};
                            
                            natDegMean = [];
                            natDegVar = [];
                            if useDegRateFile
                                degIdx = find(strcmpi(gene,importedDegRateNames(:,1)),1);
                                if ~isempty(degIdx)
                                    mRNADegMeanIdx = find(strcmpi('mRNA deg rate mean',importedDegRateNames(1,:)),1);
                                    mRNADegSDevIdx = find(strcmpi('mRNA deg rate s.dev',importedDegRateNames(1,:)),1);
                                    mRNADegMean = importedDegRates(degIdx-1,mRNADegMeanIdx-1);
                                    mRNADegSDev = importedDegRates(degIdx-1,mRNADegSDevIdx-1);
                                    if ~isempty(mRNADegMean) && ~isempty(mRNADegSDev)
                                        if ~isempty(strfind(params.expressionType,'mRNA'))
                                            p.reporterDegRates(1) = mRNADegMean;
                                            p.reporterDegRates(2) = mRNADegSDev;
                                        else
                                            natDegMean = mRNADegMean;
                                            natDegVar = mRNADegSDev * mRNADegSDev;
                                        end
                                    end
                                    
                                    if strfind(params.expressionType,'protein')
                                        proteinDegMeanIdx = find(strcmpi('protein deg rate mean',importedDegRateNames(1,:)),1);
                                        proteinDegSDevIdx = find(strcmpi('protein deg rate s.dev',importedDegRateNames(1,:)),1);
                                        proteinDegMean = importedDegRates(degIdx-1,proteinDegMeanIdx-1);
                                        proteinDegSDev = importedDegRates(degIdx-1,proteinDegSDevIdx-1);
                                        if ~isempty(proteinDegMean) && ~isempty(proteinDegSDev)
                                            p.reporterDegRates(3) = proteinDegMean;
                                            p.reporterDegRates(4) = proteinDegSDev;
                                        end
                                    end
                                end
                            end
                            
                            if sum(strcmpi(gene,geneNamesOrig)) > 1
                                geneNum = sum(strcmpi(gene,geneNamesOrig(1:x)));
                                gene = [gene '_' num2str(geneNum)];
                            end
                            geneNames{x} = gene;
                            
                            fprintf('%d/%d: "%s" currently calculating (%d replicates): %s\n',x,NoG,gene,p.maximumReplicates,datestr(now));
                            try
                                rng(seed);
                                currFig = figure('name',['ReTrOS-smooth: ' outputFile],'numbertitle','off');
                                ReTrOSsmooth_fits{x} = ReTrOSsmooth(p,expressionData(x,:)',time',natDegMean,natDegVar,gene,currFig);
                                plotNames{x} = ['output' filesep outputFile filesep 'plots_smooth' filesep checkValidFileChar(gene)];
                                set(gcf,'PaperUnits','centimeters','PaperSize',[29.7,21],'PaperPosition',[0,0,29.7,21]);
                                print('-dpdf','-r150',plotNames{x});
                                print('-dpng','-r150',plotNames{x});
                                if ~isempty(currFig)
                                    close(currFig);
                                end
                            catch exception
                                disp('Error during calculation:');
                                disp(getReport(exception));
                                if ~isempty(currFig)
                                    close(currFig);
                                end
                            end
                        end
                    end
                end
            end
            
            disp('Creating output');
            save(['output' filesep outputFile filesep outputFile '_smooth.mat'],'ReTrOSsmooth_fits','geneNames','inputFile');
            
            if ~ispc
                pdfFile = ['output' filesep outputFile filesep outputFile '_smooth.pdf'];
                paramsFile = ['output' filesep outputFile filesep 'params.txt'];
                paramsFid = fopen(paramsFile, 'w');
                fprintf(paramsFid,'-dNOPAUSE\n');
                fprintf(paramsFid,'-dBATCH\n');
                fprintf(paramsFid,'-sOutputFile="%s"\n', pdfFile);
                fprintf(paramsFid,'-sDEVICE=%s\n', 'pdfwrite');
                for m = 1:length(plotNames)
                    if ~isempty(plotNames{m})
                        fprintf(paramsFid,['"' plotNames{m} '.pdf"\n']);
                    end
                end
                fclose(paramsFid);
                [status, result] = system(['/usr/local/bin/gs @"' paramsFile '"']);
                delete(paramsFile);
            end
            
            disp(['Finished (' datestr(clock) ')']);
            
            RETROS_RUNNING = false;
            rmpath('smooth');
        end
        
        function [] = runReTrOSswitch
            addpath('switch');
            %parameters:
            %input file
            inputFile = dataStruct.file ;
            %output name
            outputFile = dataStruct.outputName;
            combineReplicates = dataStruct.switchCombineReplicates;
            nameColumnIdx = dataStruct.nameColumnSelected;
            
            %expression type
            expressionType = dataStruct.dataType;
            dataDetrend = dataStruct.dataDetrend;
            regressionMethod = dataStruct.switchRegressionMethod;
            mRNADegRates = dataStruct.switchmRNADegRates;
            proteinDegRates = dataStruct.switchProteinDegRates;
            MCMCiterations = dataStruct.switchIterations;
            initialSwitchGuess = dataStruct.switchIntialSwitchGuess;
            maximumSwitchNum = dataStruct.switchMaxSwitchNum;
            expectedSwitchNum = dataStruct.switchExpSwitchNum;
            switchDelayTime = dataStruct.switchDelayTime;
            burnIn = dataStruct.switchBurnIn;
            numSamplesEstPost = dataStruct.switchNumSamplesEstPost;
            baselineFactor = dataStruct.switchBaselineFactor;
            maxSwDevFactor = dataStruct.switchMaxSwDev;
            minSwStr = dataStruct.switchMinSwStr;
            numSamplePlot = dataStruct.switchNumSamplePlot;
            
            %use parallel computation toolbox functions?
            useParallel =  runParallelCheckBox.isSelected;
            if useParallel
                try
                    %get number of workers from user
                    numWorkers = workersComboBox.getSelectedIndex + 1;
                    pp = parpool('local',numWorkers);
                    disp('Using parpool ''local''');
                catch
                    disp('Cannot create parpool ''local''');
                    useParallel = false;
                end
            end
            
            if ~randomSeedCheckBox.isSelected
                try
                    seed = str2double(char(randomSeedField.getText));
                    
                    if isnan(seed)
                        throw(MException);
                    end
                    seed = uint32(floor(seed));
                    if seed < 0 || ~isscalar(seed) || seed>=2^32
                        throw(MException);
                    end
                catch
                    disp('Invalid seed - must be a non-negative 32-bit integer');
                    disp('Using default seed: 0');
                    seed = 0;
                end
            else
                seed = uint32(floor(sum(clock)*100));
            end
            disp(['Random number generator seed: ', num2str(seed)]);
            
            mkdir('output');
            mkdir('output',outputFile);
            mkdir(['output' filesep outputFile],'plots_switch');
            
            contents = importdata(inputFile,'\t');
            geneNames = contents.textdata(2:end,nameColumnIdx);
            time = contents.data(1,:);
            expressionData = contents.data(2:end,:);
            timescale = unique(time);
            
            maxReps = 0;
            for x = 1:length(timescale)
                if sum(timescale(x) == time) > maxReps
                    maxReps = sum(timescale(x) == time);
                end
            end
            %Main loop
            RETROS_RUNNING = true;
            if combineReplicates
                uniqueNames = uniqueRetainOrder(geneNames);
                NoG = length(uniqueNames);
                ReTrOSswitch_fits = cell(NoG,5);
                plotNames = cell(length(uniqueNames),2);
                
                if useParallel
                    randStreams = RandStream.create('mrg32k3a','NumStreams',NoG,'CellOutput',true,'Seed',seed);
                    
                    parfor x = 1:NoG
                        if RETROS_RUNNING  %doesnt terminate execution in parallel computation
                            gene = uniqueNames{x};
                            geneIdx = find(strcmpi(gene,geneNames));
                            data = nan(1,length(timescale) * maxReps * length(geneIdx));
                            for y = 1:length(geneIdx)
                                offset = (y-1) * maxReps * length(timescale);
                                for z = 1:length(timescale)
                                    d = expressionData(geneIdx(y),timescale(z)==time);
                                    for w = 1:length(d)
                                        data(offset + (w-1) * length(timescale) + z) = d(w);
                                    end
                                end
                            end
                            fprintf('%d/%d: "%s" currently calculating (%d replicates): %s\n',x,NoG,gene,maxReps*length(geneIdx),datestr(now));
                            currFig = [];
                            %run switch model
                            %mRNA
                            try
                                warning('off','all');
                                RandStream.setGlobalStream(randStreams{x});
                                reset(randStreams{x});
                                currFig = figure('name',['ReTrOS-switch: ',outputFile,' - ',gene],'numbertitle','off');
                                if strfind(expressionType,'mRNA')
                                    [fitData, fitSamples, fitPosteriors, fitParams] = ReTrOSswitch_mRNA(gene,data,timescale,maxReps*length(geneIdx),MCMCiterations,'detrendData',dataDetrend,'regressionMethod',regressionMethod,'mRNADegradationRatePrior',mRNADegRates,'useInitialSwitchSuggest',initialSwitchGuess,'maxSwitches',maximumSwitchNum,'switchNumberPrior',expectedSwitchNum,'switchDelay',switchDelayTime,'burnIn',burnIn,'maxSamplesToUse',numSamplesEstPost,'switchBaselineFactor',baselineFactor,'minSwitchStrength',minSwStr,'maxSwitchDeviationFactor',maxSwDevFactor,'maxSamplesToPlot',numSamplePlot,'figHandle',currFig);
                                    %protein
                                else
                                    [fitData, fitSamples, fitPosteriors, fitParams] = ReTrOSswitch_protein(gene,data,timescale,maxReps*length(geneIdx),MCMCiterations,'detrendData',dataDetrend,'regressionMethod',regressionMethod,'mRNADegradationRatePrior',mRNADegRates,'proteinDegradationRatePrior',proteinDegRates,'useInitialSwitchSuggest',initialSwitchGuess,'maxSwitches',maximumSwitchNum,'switchNumberPrior',expectedSwitchNum,'switchDelay',switchDelayTime,'burnIn',burnIn,'maxSamplesToUse',numSamplesEstPost,'switchBaselineFactor',baselineFactor,'minSwitchStrength',minSwStr,'maxSwitchDeviationFactor',maxSwDevFactor,'maxSamplesToPlot',numSamplePlot,'figHandle',currFig);
                                end
                                ReTrOSswitch_fits(x,:) = {gene, fitData, fitSamples, fitPosteriors, fitParams};
                                
                                summaryPlotName = ['output' filesep outputFile filesep 'plots_switch' filesep checkValidFileChar(gene)];
                                set(gcf,'PaperUnits','centimeters','PaperSize',[29.7,21],'PaperPosition',[0,0,29.7,21]);
                                print('-dpdf','-r150',summaryPlotName);
                                print('-dpng','-r150',summaryplotName);
                                
                                plotSwitchModelsBasic(fitPosteriors,fitSamples,fitParams,fitData,currFig);
                                modelPlotName = ['output' filesep outputFile filesep 'plots_switch' filesep checkValidFileChar(gene) '_models'];
                                set(gcf,'PaperUnits','centimeters','PaperSize',[29.7,21],'PaperPosition',[0,0,29.7,21]);
                                print('-dpdf','-r150',modelPlotName);
                                print('-dpng','-r150',modelPlotName);
                                plotNames(x,:) = {summaryPlotName, modelPlotName};
                                
                                if ~isempty(currFig)
                                    close(currFig);
                                end
                            catch exception
                                disp('Error during calculation:');
                                disp(getReport(exception));
                                if ~isempty(currFig)
                                    close(currFig);
                                end
                            end
                        end
                    end
                    delete(pp);
                else
                    %serial execution of models
                    RandStream.setGlobalStream(RandStream.create('mt19937ar','Seed',seed));
                    for x = 1:NoG
                        if RETROS_RUNNING
                            gene = uniqueNames{x};
                            geneIdx = find(strcmpi(gene,geneNames));
                            data = nan(1,length(timescale) * maxReps * length(geneIdx));
                            for y = 1:length(geneIdx)
                                offset = (y-1) * maxReps * length(timescale);
                                for z = 1:length(timescale)
                                    d = expressionData(geneIdx(y),timescale(z)==time);
                                    for w = 1:length(d)
                                        data(offset + (w-1) * length(timescale) + z) = d(w);
                                    end
                                end
                            end
                            fprintf('%d/%d: "%s" currently calculating (%d replicates): %s\n',x,NoG,gene,maxReps*length(geneIdx),datestr(now));
                            %run switch model
                            %mRNA
                            try
                                rng(seed);
                                currFig = figure('name',['ReTrOS-switch: ',outputFile,' - ',gene],'numbertitle','off');
                                if strfind(expressionType,'mRNA')
                                    [fitData, fitSamples, fitPosteriors, fitParams] = ReTrOSswitch_mRNA(gene,data,timescale,maxReps*length(geneIdx),MCMCiterations,'detrendData',dataDetrend,'regressionMethod',regressionMethod,'mRNADegradationRatePrior',mRNADegRates,'useInitialSwitchSuggest',initialSwitchGuess,'maxSwitches',maximumSwitchNum,'switchNumberPrior',expectedSwitchNum,'switchDelay',switchDelayTime,'burnIn',burnIn,'maxSamplesToUse',numSamplesEstPost,'switchBaselineFactor',baselineFactor,'minSwitchStrength',minSwStr,'maxSwitchDeviationFactor',maxSwDevFactor,'maxSamplesToPlot',numSamplePlot,'figHandle',currFig);
                                    %protein
                                else
                                    [fitData, fitSamples, fitPosteriors, fitParams] = ReTrOSswitch_protein(gene,data,timescale,maxReps*length(geneIdx),MCMCiterations,'detrendData',dataDetrend,'regressionMethod',regressionMethod,'mRNADegradationRatePrior',mRNADegRates,'proteinDegradationRatePrior',proteinDegRates,'useInitialSwitchSuggest',initialSwitchGuess,'maxSwitches',maximumSwitchNum,'switchNumberPrior',expectedSwitchNum,'switchDelay',switchDelayTime,'burnIn',burnIn,'maxSamplesToUse',numSamplesEstPost,'switchBaselineFactor',baselineFactor,'minSwitchStrength',minSwStr,'maxSwitchDeviationFactor',maxSwDevFactor,'maxSamplesToPlot',numSamplePlot,'figHandle',currFig);
                                end
                                ReTrOSswitch_fits(x,:) = {gene, fitData, fitSamples, fitPosteriors, fitParams};
                                
                                summaryPlotName = ['output' filesep outputFile filesep 'plots_switch' filesep checkValidFileChar(gene)];
                                set(gcf,'PaperUnits','centimeters','PaperSize',[29.7,21],'PaperPosition',[0,0,29.7,21]);
                                print('-dpdf','-r150',summaryPlotName);
                                print('-dpng','-r150',summaryPlotName);
                                
                                plotSwitchModelsBasic(fitPosteriors,fitSamples,fitParams,fitData,currFig);
                                modelPlotName = ['output' filesep outputFile filesep 'plots_switch' filesep checkValidFileChar(gene) '_models'];
                                set(gcf,'PaperUnits','centimeters','PaperSize',[29.7,21],'PaperPosition',[0,0,29.7,21]);
                                print('-dpdf','-r150',modelPlotName);
                                print('-dpng','-r150',modelPlotName);
                                plotNames(x,:) = {summaryPlotName, modelPlotName};
                                if ~isempty(currFig)
                                    close(currFig);
                                end
                            catch exception
                                disp('Error during calculation:');
                                disp(getReport(exception));
                                if ~isempty(currFig)
                                    close(currFig);
                                end
                            end
                        end
                    end
                end
                geneNames = uniqueNames;
            else
                NoG = size(expressionData,1);
                ReTrOSswitch_fits = cell(NoG,5);
                plotNames = cell(NoG,2);
                data = nan(NoG,length(timescale * maxReps));
                for x = 1:length(timescale)
                    t = find(time == timescale(x));
                    for y = 1:length(t)
                        data(:,(y-1) * length(timescale) + x) = expressionData(:,t(y));
                    end
                end
                geneNamesOrig = geneNames;
                
                if useParallel
                    randStreams = RandStream.create('mrg32k3a','NumStreams',NoG,'CellOutput',true,'Seed',seed);
                    
                    parfor x = 1:NoG
                        if RETROS_RUNNING % doesnt work with parallel for early termination
                            gene = geneNames{x};
                            if sum(strcmpi(geneNamesOrig,gene)) > 1
                                geneNum = sum(strcmpi(gene,geneNamesOrig(1:x)));
                                gene = [gene '_' num2str(geneNum)];
                            end
                            geneNames{x} = gene;
                            fprintf('%d/%d: "%s" currently calculating (%d replicates): %s\n',x,NoG,gene,maxReps,datestr(now));
                            currFig = [];
                            %run switch model
                            %mRNA
                            try
                                warning('off','all');
                                RandStream.setGlobalStream(randStreams{x});
                                reset(randStreams{x});
                                currFig = figure('name',['ReTrOS-switch: ',outputFile,' - ',gene],'numbertitle','off');
                                if strfind(expressionType,'mRNA')
                                    [fitData, fitSamples, fitPosteriors, fitParams] = ReTrOSswitch_mRNA(gene,data(x,:),timescale,maxReps,MCMCiterations,'detrendData',dataDetrend,'regressionMethod',regressionMethod,'mRNADegradationRatePrior',mRNADegRates,'useInitialSwitchSuggest',initialSwitchGuess,'maxSwitches',maximumSwitchNum,'switchNumberPrior',expectedSwitchNum,'switchDelay',switchDelayTime,'burnIn',burnIn,'maxSamplesToUse',numSamplesEstPost,'switchBaselineFactor',baselineFactor,'minSwitchStrength',minSwStr,'maxSwitchDeviationFactor',maxSwDevFactor,'maxSamplesToPlot',numSamplePlot,'figHandle',currFig);
                                    %protein
                                else
                                    [fitData, fitSamples, fitPosteriors, fitParams] = ReTrOSswitch_protein(gene,data(x,:),timescale,maxReps,MCMCiterations,'detrendData',dataDetrend,'regressionMethod',regressionMethod,'mRNADegradationRatePrior',mRNADegRates,'proteinDegradationRatePrior',proteinDegRates,'useInitialSwitchSuggest',initialSwitchGuess,'maxSwitches',maximumSwitchNum,'switchNumberPrior',expectedSwitchNum,'switchDelay',switchDelayTime,'burnIn',burnIn,'maxSamplesToUse',numSamplesEstPost,'switchBaselineFactor',baselineFactor,'minSwitchStrength',minSwStr,'maxSwitchDeviationFactor',maxSwDevFactor,'maxSamplesToPlot',numSamplePlot,'figHandle',currFig);
                                end
                                
                                ReTrOSswitch_fits(x,:) = {gene, fitData, fitSamples, fitPosteriors, fitParams};
                                
                                summaryPlotName = ['output' filesep outputFile filesep 'plots_switch' filesep checkValidFileChar(gene)];
                                set(gcf,'PaperUnits','centimeters','PaperSize',[29.7,21],'PaperPosition',[0,0,29.7,21]);
                                print('-dpdf','-r150',summaryPlotName);
                                print('-dpng','-r150',summaryPlotName);
                                
                                plotSwitchModelsBasic(fitPosteriors,fitSamples,fitParams,fitData,currFig);
                                modelPlotName = ['output' filesep outputFile filesep 'plots_switch' filesep checkValidFileChar(gene) '_models'];
                                set(gcf,'PaperUnits','centimeters','PaperSize',[29.7,21],'PaperPosition',[0,0,29.7,21]);
                                print('-dpdf','-r150',modelPlotName);
                                print('-dpng','-r150',modelPlotName);
                                
                                plotNames(x,:) = {summaryPlotName, modelPlotName};
                                if ~isempty(currFig)
                                    close(currFig);
                                end
                            catch exception
                                disp('Error during calculation:');
                                disp(getReport(exception));
                                if ~isempty(currFig)
                                    close(currFig);
                                end
                            end
                        end
                    end
                    delete(pp);
                else
                    %serial execution of loop
                    RandStream.setGlobalStream(RandStream.create('mt19937ar','Seed',seed));
                    for x = 1:NoG
                        if RETROS_RUNNING
                            gene = geneNames{x};
                            if sum(strcmpi(geneNamesOrig,gene)) > 1
                                geneNum = sum(strcmpi(gene,geneNamesOrig(1:x)));
                                gene = [gene '_' num2str(geneNum)];
                            end
                            geneNames{x} = gene;
                            fprintf('%d/%d: "%s" currently calculating (%d replicates): %s\n',x,NoG,gene,maxReps,datestr(now));
                            %run switch model
                            %mRNA
                            try
                                rng(seed);
                                currFig = figure('name',['ReTrOS-switch: ',outputFile,' - ',gene],'numbertitle','off');
                                if strfind(expressionType,'mRNA')
                                    [fitData, fitSamples, fitPosteriors, fitParams] = ReTrOSswitch_mRNA(gene,data(x,:),timescale,maxReps,MCMCiterations,'detrendData',dataDetrend,'regressionMethod',regressionMethod,'mRNADegradationRatePrior',mRNADegRates,'useInitialSwitchSuggest',initialSwitchGuess,'maxSwitches',maximumSwitchNum,'switchNumberPrior',expectedSwitchNum,'switchDelay',switchDelayTime,'burnIn',burnIn,'maxSamplesToUse',numSamplesEstPost,'switchBaselineFactor',baselineFactor,'minSwitchStrength',minSwStr,'maxSwitchDeviationFactor',maxSwDevFactor,'maxSamplesToPlot',numSamplePlot,'figHandle',currFig);
                                    %protein
                                else
                                    [fitData, fitSamples, fitPosteriors, fitParams] = ReTrOSswitch_protein(gene,data(x,:),timescale,maxReps,MCMCiterations,'detrendData',dataDetrend,'regressionMethod',regressionMethod,'mRNADegradationRatePrior',mRNADegRates,'proteinDegradationRatePrior',proteinDegRates,'useInitialSwitchSuggest',initialSwitchGuess,'maxSwitches',maximumSwitchNum,'switchNumberPrior',expectedSwitchNum,'switchDelay',switchDelayTime,'burnIn',burnIn,'maxSamplesToUse',numSamplesEstPost,'switchBaselineFactor',baselineFactor,'minSwitchStrength',minSwStr,'maxSwitchDeviationFactor',maxSwDevFactor,'maxSamplesToPlot',numSamplePlot,'figHandle',currFig);
                                end
                                
                                ReTrOSswitch_fits(x,:) = {gene, fitData, fitSamples, fitPosteriors, fitParams};
                                
                                summaryPlotName = ['output' filesep outputFile filesep 'plots_switch' filesep checkValidFileChar(gene)];
                                set(gcf,'PaperUnits','centimeters','PaperSize',[29.7,21],'PaperPosition',[0,0,29.7,21]);
                                print('-dpdf','-r150',summaryPlotName);
                                print('-dpng','-r150',summaryPlotName);
                                
                                plotSwitchModelsBasic(fitPosteriors,fitSamples,fitParams,fitData,currFig);
                                modelPlotName = ['output' filesep outputFile filesep 'plots_switch' filesep checkValidFileChar(gene) '_models'];
                                set(gcf,'PaperUnits','centimeters','PaperSize',[29.7,21],'PaperPosition',[0,0,29.7,21]);
                                print('-dpdf','-r150',modelPlotName);
                                print('-dpng','-r150',modelPlotName);
                                
                                plotNames(x,:) = {summaryPlotName, modelPlotName};
                                if ~isempty(currFig)
                                    close(currFig);
                                end
                            catch exception
                                disp('Error during calculation:');
                                disp(getReport(exception));
                                if ~isempty(currFig)
                                    close(currFig);
                                end
                            end
                        end
                    end
                end
            end
            disp('Creating output');
            %output switch times and switch times plot
            swTimesFile = ['output' filesep outputFile filesep outputFile '_switchTimes.txt'];
            swTimesFID = fopen(swTimesFile, 'w');
            fprintf(swTimesFID,'gene\tswitch type\tswitch mean time\tswitch standard deviation\tswitch strength\n');
            for x = 1:size(ReTrOSswitch_fits,1)
                posteriors = ReTrOSswitch_fits{x,4};
                gene = ReTrOSswitch_fits{x,1};
                if ~isempty(posteriors)
                    swTimes = posteriors.switchDistribution.means;
                    swSigmas = posteriors.switchDistribution.standardDeviations;
                    swStrengths = posteriors.switchDistribution.strengths;
                    rates = posteriors.modelFit.taus_medianModel;
                    for z = 1:length(swTimes)
                        if (rates(z+1)-rates(z)) > 0
                            type = 'increase';
                        else
                            type = 'decrease';
                        end
                        fprintf(swTimesFID,[gene '\t' type '\t' num2str(swTimes(z)) '\t' num2str(swSigmas(z)) '\t' num2str(swStrengths(z)) '\n']);
                    end
                end
            end
            fclose(swTimesFID);
            heatmapH = figure;
            outputSwPlot = plotSwitchHeatmap(swTimesFile,timescale,heatmapH);
            outputSwPlotName = [];
            if ~isempty(outputSwPlot)
                outputSwPlotName = ['output' filesep outputFile filesep 'plots_switch' filesep 'switchTimes'];
                set(gcf,'PaperUnits','centimeters','PaperSize',[29.7,21],'PaperPosition',[0,0,29.7,21]);
                print('-dpdf','-r150',outputSwPlotName);
                print('-dpng','-r150',outputSwPlotName);
            end
            if ~isempty(heatmapH)
                close(heatmapH);
            end
            %output degradation rates
            degRatesFile = ['output' filesep outputFile filesep outputFile '_degRates.txt'];
            degRatesFID = fopen(degRatesFile,'w');
            if strfind(expressionType,'mRNA')
                fprintf(degRatesFID,'gene\tmRNA deg rate mean\tmRNA deg rate s.dev\n');
                for x = 1:size(ReTrOSswitch_fits,1)
                    posteriors = ReTrOSswitch_fits{x,4};
                    gene = ReTrOSswitch_fits{x,1};
                    if ~isempty(posteriors)
                        fprintf(degRatesFID,[gene '\t' num2str(posteriors.degradationRate_mRNA.mean) '\t' num2str(posteriors.degradationRate_mRNA.standardDeviation) '\n']);
                    end
                end
            else
                fprintf(degRatesFID,'gene\tmRNA deg rate mean\tmRNA deg rate s.dev\tprotein deg rate mean\tprotein deg rate s.dev\n');
                for x = 1:size(ReTrOSswitch_fits,1)
                    posteriors = ReTrOSswitch_fits{x,4};
                    gene = ReTrOSswitch_fits{x,1};
                    if ~isempty(posteriors)
                        fprintf(degRatesFID,[gene '\t' num2str(posteriors.degradationRate_mRNA.mean) '\t' num2str(posteriors.degradationRate_mRNA.standardDeviation) '\t' num2str(posteriors.degradationRate_protein.mean) '\t' num2str(posteriors.degradationRate_protein.standardDeviation) '\n']);
                    end
                end
            end
            fclose(degRatesFID);
            %save outputs as MAT file
            save(['output' filesep outputFile filesep outputFile '_switch.mat'],'inputFile','geneNames','ReTrOSswitch_fits');
            %if on a unix machine, try to combine plots using GhostScript
            if ~ispc
                pdfFile = ['output' filesep outputFile filesep outputFile '_switch.pdf'];
                paramsFile = ['output' filesep outputFile filesep outputFile '_params.txt'];
                paramsFid = fopen(paramsFile, 'w');
                fprintf(paramsFid,'-dNOPAUSE\n');
                fprintf(paramsFid,'-dBATCH\n');
                fprintf(paramsFid,'-sOutputFile="%s"\n', pdfFile);
                fprintf(paramsFid,'-sDEVICE=%s\n', 'pdfwrite');
                for m = 1:size(ReTrOSswitch_fits,1)
                    if ~isempty(plotNames{m,1})
                        fprintf(paramsFid,['"' plotNames{m,1} '.pdf"\n']);
                    end
                    if ~isempty(plotNames{m,2})
                        fprintf(paramsFid,['"' plotNames{m,2} '.pdf"\n']);
                    end
                end
                if ~isempty(outputSwPlotName)
                    fprintf(paramsFid,['"' outputSwPlotName '.pdf"\n']);
                end
                fclose(paramsFid);
                [status, result] = system(['/usr/local/bin/gs @"' paramsFile '"']);
                delete(paramsFile);
            end
            disp(['Finished (' datestr(clock) ')']);
            RETROS_RUNNING = false;
            rmpath('switch');
        end
        
        %Create scripts functions
        function [] = createSmoothScript
            
            if exist(dataStruct.smoothScriptFile,'file')
                disp(['ReTrOS-smooth: file "' dataStruct.smoothScriptFile '" already exists - overwriting']);
            end
            scriptFID = fopen(dataStruct.smoothScriptFile,'w');
            fprintf(scriptFID,['function [ReTrOSsmooth_fits] = run_' dataStruct.outputName '_smooth\n']);
            fprintf(scriptFID,['\n%%Generated ReTrOS-smooth script (' datestr(clock) ')\n']);
            fprintf(scriptFID,'\ncurrentWarnings = warning(''off'',''all'');\n');
            fprintf(scriptFID,'addpath([''..'' filesep ''smooth'']);\n');
            fprintf(scriptFID,'\n%%Parameters:\n');
            fprintf(scriptFID,['inputFile = ''' dataStruct.file ''';\n']);
            fprintf(scriptFID,['outputFile = ''' dataStruct.outputName ''';\n']);
            fprintf(scriptFID,['combineReplicates = ' logical2str(dataStruct.smoothCombineReplicates) ';\n']);
            fprintf(scriptFID,['nameColumnIdx = ' num2str(dataStruct.nameColumnSelected) ';\n']);
            
            fprintf(scriptFID,'\nparams = struct;\n');
            fprintf(scriptFID,['params.expressionType = ''' dataStruct.dataType ''';\n']);
            fprintf(scriptFID,['params.bootstrapSamples = ' num2str(dataStruct.smoothBootstrapSamples) ';\n']);
            fprintf(scriptFID,['params.detrend = ''' dataStruct.dataDetrend ''';\n']);
            fprintf(scriptFID,['params.kernel = ''' dataStruct.smoothKernel ''';\n']);
            fprintf(scriptFID,['params.polynomialDegree = ' num2str(dataStruct.smoothPolyDeg) ';\n']);
            fprintf(scriptFID,['params.reporterDegRates = [' num2str(dataStruct.smoothDegRates(1)) ' ' num2str(dataStruct.smoothDegRates(2)) ' ' num2str(dataStruct.smoothDegRates(3)) ' ' num2str(dataStruct.smoothDegRates(4)) '];\n']);
            fprintf(scriptFID,['params.bandwidthRange = [' num2str(dataStruct.smoothBandwidthRange(1)) ' ' num2str(dataStruct.smoothBandwidthRange(2)) ' ' num2str(dataStruct.smoothBandwidthRange(3)) '];\n']);
            fprintf(scriptFID,['params.timeResolution = ' num2str(dataStruct.smoothTimeResolution) ';\n']);
            fprintf(scriptFID,['params.useDegRateFile = ' logical2str(dataStruct.useDegRateFile) ';\n']);
            fprintf(scriptFID,['params.degRateFile = ''' dataStruct.degRateFile ''';\n']);
            
            fprintf(scriptFID,'\nif params.useDegRateFile\n');
            fprintf(scriptFID,'\tdisp([''Using degradation rate: '' params.degRateFile]);\n');
            fprintf(scriptFID,'\td = importdata(params.degRateFile,''\\t'');\n');
            fprintf(scriptFID,'\timportedDegRates = d.data;\n');
            fprintf(scriptFID,'\timportedDegRateNames = d.textdata;\n');
            fprintf(scriptFID,'end\n');
            
            fprintf(scriptFID,'\n%%Create output directory\n');
            fprintf(scriptFID,'mkdir([''..'' filesep ''output'']);\n');
            fprintf(scriptFID,'mkdir([''..'' filesep ''output''],outputFile);\n');
            fprintf(scriptFID,'mkdir([''..'' filesep ''output'' filesep outputFile],''plots_smooth'');\n');
            
            fprintf(scriptFID,'\n%%Import expression data\n');
            fprintf(scriptFID,'contents = importdata(inputFile,''\\t'');\n');
            fprintf(scriptFID,'geneNames = contents.textdata(2:end,nameColumnIdx);\n');
            fprintf(scriptFID,'time = contents.data(1,:);\n');
            fprintf(scriptFID,'expressionData = contents.data(2:end,:);\n');
            fprintf(scriptFID,'tps = unique(time);\n');
            fprintf(scriptFID,'maxReps = 0;\n');
            fprintf(scriptFID,'for x = 1:tps\n');
            fprintf(scriptFID,'\tcurrReps = sum(tps(x) == time);\n');
            fprintf(scriptFID,'\tif currReps > maxReps\n');
            fprintf(scriptFID,'\tmaxReps = currReps;\n');
            fprintf(scriptFID,'\tend\n');
            fprintf(scriptFID,'end\n');
            
            fprintf(scriptFID,'\nfigH = figure(''name'',[''ReTrOS-smooth: '' outputFile],''numbertitle'',''off'');\n');
            fprintf(scriptFID,'%%Main loop\n');
            fprintf(scriptFID,'if combineReplicates\n');
            fprintf(scriptFID,'\tuniqueNames = uniqueRetainOrder(geneNames);\n');
            fprintf(scriptFID,'\tReTrOSsmooth_fits = cell(length(uniqueNames),1);\n');
            fprintf(scriptFID,'\tplotNames = cell(length(uniqueNames),1);\n');
            fprintf(scriptFID,'\tfor x = 1:length(uniqueNames)\n');
            fprintf(scriptFID,'\t\tp = params;\n');
            fprintf(scriptFID,'\t\tgene = uniqueNames{x};\n');
            fprintf(scriptFID,'\t\tgeneIdx = find(strcmpi(gene,geneNames));\n');
            fprintf(scriptFID,'\t\tdata = nan(1,length(time) * length(geneIdx));\n');
            fprintf(scriptFID,'\t\tfor y = 1:length(geneIdx)\n');
            fprintf(scriptFID,'\t\t\tdata(((y-1)*length(time)+1):(y*length(time))) = expressionData(geneIdx(y),:);\n');
            fprintf(scriptFID,'\t\tend\n');
            fprintf(scriptFID,'\n\t\tp.maximumReplicates = length(geneIdx) * maxReps;\n');
            fprintf(scriptFID,'\n\t\tnatDegMean = [];\n');
            fprintf(scriptFID,'\n\t\tnatDegVar = [];\n');
            fprintf(scriptFID,'\t\tif params.useDegRateFile\n');
            fprintf(scriptFID,'\t\t\tdegIdx = find(strcmpi(gene,importedDegRateNames(:,1)),1);\n');
            fprintf(scriptFID,'\t\t\tif ~isempty(degIdx)\n');
            fprintf(scriptFID,'\t\t\t\tmRNADegMeanIdx = find(strcmpi(''mRNA deg rate mean'',importedDegRateNames(1,:)),1);\n');
            fprintf(scriptFID,'\t\t\t\tmRNADegSDevIdx = find(strcmpi(''mRNA deg rate s.dev'',importedDegRateNames(1,:)),1);\n');
            fprintf(scriptFID,'\t\t\t\tmRNADegMean = importedDegRates(degIdx-1,mRNADegMeanIdx-1);\n');
            fprintf(scriptFID,'\t\t\t\tmRNADegSDev = importedDegRates(degIdx-1,mRNADegSDevIdx-1);\n');
            fprintf(scriptFID,'\t\t\t\tif ~isempty(mRNADegMean) && ~isempty(mRNADegSDev)\n');
            fprintf(scriptFID,'\t\t\t\t\tif ~isempty(strfind(params.expressionType,''mRNA''))\n');
            fprintf(scriptFID,'\t\t\t\t\t\tp.reporterDegRates(1) = mRNADegMean;\n');
            fprintf(scriptFID,'\t\t\t\t\t\tp.reporterDegRates(2) = mRNADegSDev;\n');
            fprintf(scriptFID,'\t\t\t\t\telse\n');
            fprintf(scriptFID,'\t\t\t\t\t\tnatDegMean = mRNADegMean;\n');
            fprintf(scriptFID,'\t\t\t\t\t\tnatDegVar = mRNADegSDev * mRNADegSDev;\n');
            fprintf(scriptFID,'\t\t\t\t\tend\n');
            fprintf(scriptFID,'\t\t\t\tend\n');
            fprintf(scriptFID,'\n\t\t\t\tif strfind(params.expressionType,''protein'')\n');
            fprintf(scriptFID,'\t\t\t\t\tproteinDegMeanIdx = find(strcmpi(''protein deg rate mean'',importedDegRateNames(1,:)),1);\n');
            fprintf(scriptFID,'\t\t\t\t\tproteinDegSDevIdx = find(strcmpi(''protein deg rate s.dev'',importedDegRateNames(1,:)),1);\n');
            fprintf(scriptFID,'\t\t\t\t\tproteinDegMean = importedDegRates(degIdx-1,proteinDegMeanIdx-1);\n');
            fprintf(scriptFID,'\t\t\t\t\tproteinDegSDev = importedDegRates(degIdx-1,proteinDegSDevIdx-1);\n');
            fprintf(scriptFID,'\t\t\t\t\tif ~isempty(proteinDegMean) && ~isempty(proteinDegSDev)\n');
            fprintf(scriptFID,'\t\t\t\t\t\tp.reporterDegRates(3) = proteinDegMean;\n');
            fprintf(scriptFID,'\t\t\t\t\t\tp.reporterDegRates(4) = proteinDegSDev;\n');
            fprintf(scriptFID,'\t\t\t\t\tend\n');
            fprintf(scriptFID,'\t\t\t\tend\n');
            fprintf(scriptFID,'\t\t\tend\n');
            fprintf(scriptFID,'\t\tend\n');
            fprintf(scriptFID,'\n\t\tfprintf(''%%d/%%d: "%%s" currently calculating (%%d replicates): %%s\\n'',x,length(uniqueNames),gene,p.maximumReplicates,datestr(now));\n');
            fprintf(scriptFID,'\t\tReTrOSsmooth_fits{x} = ReTrOSsmooth(p,data'',repmat(time,1,length(geneIdx))'',natDegMean,natDegVar,gene);\n');
            fprintf(scriptFID,'\t\tplotNames{x} = [''..'' filesep ''output'' filesep outputFile filesep ''plots_smooth'' filesep checkValidFileChar(gene)];\n');
            fprintf(scriptFID,'\t\tset(gcf,''PaperUnits'',''centimeters'',''PaperSize'',[29.7,21],''PaperPosition'',[0,0,29.7,21]);\n');
            fprintf(scriptFID,'\t\tprint(''-dpdf'',''-r150'',plotNames{x});\n');
            fprintf(scriptFID,'\t\tprint(''-dpng'',''-r150'',plotNames{x});\n');
            fprintf(scriptFID,'\tend\n');
            fprintf(scriptFID,'\tgeneNames = uniqueNames;\n');
            fprintf(scriptFID,'else\n');
            fprintf(scriptFID,'\tReTrOSsmooth_fits = cell(length(geneNames),1);\n');
            fprintf(scriptFID,'\tplotNames = cell(length(geneNames),1);\n');
            fprintf(scriptFID,'\tgeneNamesOrig = geneNames;\n');
            fprintf(scriptFID,'\tfor x = 1:length(geneNames)\n');
            fprintf(scriptFID,'\t\tp = params;\n');
            fprintf(scriptFID,'\t\tp.maximumReplicates = maxReps;\n');
            fprintf(scriptFID,'\n\t\tgene = geneNames{x};\n');
            fprintf(scriptFID,'\n\t\tnatDegMean = [];\n');
            fprintf(scriptFID,'\t\tnatDegVar = [];\n');
            fprintf(scriptFID,'\t\tif params.useDegRateFile\n');
            fprintf(scriptFID,'\t\t\tdegIdx = find(strcmpi(gene,importedDegRateNames(:,1)),1);\n');
            fprintf(scriptFID,'\t\t\tif ~isempty(degIdx)\n');
            fprintf(scriptFID,'\t\t\t\tmRNADegMeanIdx = find(strcmpi(''mRNA deg rate mean'',importedDegRateNames(1,:)),1);\n');
            fprintf(scriptFID,'\t\t\t\tmRNADegSDevIdx = find(strcmpi(''mRNA deg rate s.dev'',importedDegRateNames(1,:)),1);\n');
            fprintf(scriptFID,'\t\t\t\tmRNADegMean = importedDegRates(degIdx-1,mRNADegMeanIdx-1);\n');
            fprintf(scriptFID,'\t\t\t\tmRNADegSDev = importedDegRates(degIdx-1,mRNADegSDevIdx-1);\n');
            fprintf(scriptFID,'\t\t\t\tif ~isempty(mRNADegMean) && ~isempty(mRNADegSDev)\n');
            fprintf(scriptFID,'\t\t\t\t\tif ~isempty(strfind(params.expressionType,''mRNA''))\n');
            fprintf(scriptFID,'\t\t\t\t\t\tp.reporterDegRates(1) = mRNADegMean;\n');
            fprintf(scriptFID,'\t\t\t\t\t\tp.reporterDegRates(2) = mRNADegSDev;\n');
            fprintf(scriptFID,'\t\t\t\t\telse\n');
            fprintf(scriptFID,'\t\t\t\t\t\tnatDegMean = mRNADegMean;\n');
            fprintf(scriptFID,'\t\t\t\t\t\tnatDegVar = mRNADegSDev * mRNADegSDev;\n');
            fprintf(scriptFID,'\t\t\t\t\tend\n');
            fprintf(scriptFID,'\t\t\t\tend\n');
            fprintf(scriptFID,'\n\t\t\t\tif strfind(params.expressionType,''protein'')\n');
            fprintf(scriptFID,'\t\t\t\t\tproteinDegMeanIdx = find(strcmpi(''protein deg rate mean'',importedDegRateNames(1,:)),1);\n');
            fprintf(scriptFID,'\t\t\t\t\tproteinDegSDevIdx = find(strcmpi(''protein deg rate s.dev'',importedDegRateNames(1,:)),1);\n');
            fprintf(scriptFID,'\t\t\t\t\tproteinDegMean = importedDegRates(degIdx-1,proteinDegMeanIdx-1);\n');
            fprintf(scriptFID,'\t\t\t\t\tproteinDegSDev = importedDegRates(degIdx-1,proteinDegSDevIdx-1);\n');
            fprintf(scriptFID,'\t\t\t\t\tif ~isempty(proteinDegMean) && ~isempty(proteinDegSDev)\n');
            fprintf(scriptFID,'\t\t\t\t\t\tp.reporterDegRates(3) = proteinDegMean;\n');
            fprintf(scriptFID,'\t\t\t\t\t\tp.reporterDegRates(4) = proteinDegSDev;\n');
            fprintf(scriptFID,'\t\t\t\t\tend\n');
            fprintf(scriptFID,'\t\t\t\tend\n');
            fprintf(scriptFID,'\t\t\tend\n');
            fprintf(scriptFID,'\t\tend\n');
            fprintf(scriptFID,'\n\t\tif sum(strcmpi(gene,geneNamesOrig)) > 1\n');
            fprintf(scriptFID,'\t\t\tgeneNum = sum(strcmpi(gene,geneNamesOrig(1:x)));\n');
            fprintf(scriptFID,'\t\t\tgene = [gene ''_'' num2str(geneNum)];\n');
            fprintf(scriptFID,'\t\tend\n');
            fprintf(scriptFID,'\t\tgeneNames{x} = gene;\n');
            fprintf(scriptFID,'\n\t\tfprintf(''%%d/%%d: "%%s" currently calculating (%%d replicates): %%s\\n'',x,length(geneNames),gene,p.maximumReplicates,datestr(now));\n');
            fprintf(scriptFID,'\t\tReTrOSsmooth_fits{x} = ReTrOSsmooth(p,expressionData(x,:)'',time'',natDegMean,natDegVar,gene);\n');
            fprintf(scriptFID,'\t\tplotNames{x} = [''..'' filesep ''output'' filesep outputFile filesep ''plots_smooth'' filesep checkValidFileChar(gene)];\n');
            fprintf(scriptFID,'\t\tset(gcf,''PaperUnits'',''centimeters'',''PaperSize'',[29.7,21],''PaperPosition'',[0,0,29.7,21]);\n');
            fprintf(scriptFID,'\t\tprint(''-dpdf'',''-r150'',plotNames{x});\n');
            fprintf(scriptFID,'\t\tprint(''-dpng'',''-r150'',plotNames{x});\n');
            fprintf(scriptFID,'\tend\n');
            fprintf(scriptFID,'end\n');
            fprintf(scriptFID,'close(figH);\n');
            fprintf(scriptFID,'\ndisp(''Creating output'');\n');
            fprintf(scriptFID,'save([''..'' filesep ''output'' filesep outputFile filesep outputFile ''_smooth.mat''],''ReTrOSsmooth_fits'',''geneNames'',''inputFile'');\n');
            fprintf(scriptFID,'\nif ~ispc\n');
            fprintf(scriptFID,'\tpdfFile = [''..'' filesep ''output'' filesep outputFile filesep outputFile ''_smooth.pdf''];\n');
            fprintf(scriptFID,'\tparamsFile = [''..'' filesep ''output'' filesep outputFile filesep ''params.txt''];\n');
            fprintf(scriptFID,'\tparamsFid = fopen(paramsFile, ''w'');\n');
            fprintf(scriptFID,'\tfprintf(paramsFid,''-dNOPAUSE\\n'');\n');
            fprintf(scriptFID,'\tfprintf(paramsFid,''-dBATCH\\n'');\n');
            fprintf(scriptFID,'\tfprintf(paramsFid,''-sOutputFile="%%s"\\n'', pdfFile);\n');
            fprintf(scriptFID,'\tfprintf(paramsFid,''-sDEVICE=%%s\\n'', ''pdfwrite'');\n');
            fprintf(scriptFID,'\tfor m = 1:length(geneNames)\n');
            fprintf(scriptFID,'\t\tfprintf(paramsFid,[''"'' plotNames{m} ''.pdf"\\n'']);\n');
            fprintf(scriptFID,'\tend\n');
            fprintf(scriptFID,'\tfclose(paramsFid);\n');
            fprintf(scriptFID,'\t[status result] = system([''/usr/local/bin/gs @"'' paramsFile ''"'']);\n');
            fprintf(scriptFID,'\tdelete(paramsFile);\n');
            fprintf(scriptFID,'end\n');
            fprintf(scriptFID,'\ndisp([''Finished ('' datestr(clock) '')'']);\n');
            fprintf(scriptFID,'\nrmpath([''..'' filesep ''smooth'']);\n');
            fprintf(scriptFID,'warning(currentWarnings);\n');
            fprintf(scriptFID,'end\n');
            fprintf(scriptFID,'\nfunction o = checkValidFileChar(i)\n');
            fprintf(scriptFID,'invalidChar = ''[\\/:*?"<>|;'''']*'';\n');
            fprintf(scriptFID,'o = regexprep(i,invalidChar,''_'');\n');
            fprintf(scriptFID,'end\n');
            fprintf(scriptFID,'\nfunction u = uniqueRetainOrder(i)\n');
            fprintf(scriptFID,'u = {i{1}};\n');
            fprintf(scriptFID,'for j = 2:length(i)\n');
            fprintf(scriptFID,'\tif sum(strcmpi(u,i{j})) == 0\n');
            fprintf(scriptFID,'\t\tu = [u ; i{j}];\n');
            fprintf(scriptFID,'\tend\n');
            fprintf(scriptFID,'end\n');
            fprintf(scriptFID,'end\n');
            fclose(scriptFID);
        end
        
        function [] = createSwitchScript
            if exist(dataStruct.switchScriptFile,'file')
                disp(['ReTrOS-switch: file "' dataStruct.switchScriptFile '" already exists - overwriting']);
            end
            scriptFID = fopen(dataStruct.switchScriptFile,'w');
            fprintf(scriptFID,['function [ReTrOSswitch_fits] = run_' dataStruct.outputName '_switch\n']);
            fprintf(scriptFID,['\n%%Generated ReTrOS-switch script (' datestr(clock) ')\n']);
            fprintf(scriptFID,'\ncurrentWarnings = warning(''off'',''all'');\n');
            fprintf(scriptFID,'addpath([''..'' filesep ''switch'']);\n');
            fprintf(scriptFID,'\n%%Parameters:\n');
            fprintf(scriptFID,['inputFile = ''' dataStruct.file ''';\n']);
            fprintf(scriptFID,['outputFile = ''' dataStruct.outputName ''';\n']);
            fprintf(scriptFID,['combineReplicates = ' logical2str(dataStruct.switchCombineReplicates) ';\n']);
            fprintf(scriptFID,['nameColumnIdx = ' num2str(dataStruct.nameColumnSelected) ';\n']);
            fprintf(scriptFID,['expressionType = ''' dataStruct.dataType ''';\n']);
            fprintf(scriptFID,['dataDetrend = ''' dataStruct.dataDetrend ''';\n']);
            fprintf(scriptFID,['regressionMethod = ''' dataStruct.switchRegressionMethod ''';\n']);
            fprintf(scriptFID,['mRNADegRates = [' num2str(dataStruct.switchmRNADegRates(1)) ' ' num2str(dataStruct.switchmRNADegRates(2)) '];\n']);
            fprintf(scriptFID,['proteinDegRates = [' num2str(dataStruct.switchProteinDegRates(1)) ' ' num2str(dataStruct.switchProteinDegRates(2)) '];\n']);
            fprintf(scriptFID,['MCMCiterations = ' num2str(dataStruct.switchIterations) ';\n']);
            fprintf(scriptFID,['initialSwitchGuess = ' logical2str(dataStruct.switchIntialSwitchGuess) ';\n']);
            fprintf(scriptFID,['maximumSwitchNum = ' num2str(dataStruct.switchMaxSwitchNum) ';\n']);
            fprintf(scriptFID,['expectedSwitchNum = ' num2str(dataStruct.switchExpSwitchNum) ';\n']);
            fprintf(scriptFID,['switchDelayTime = ' num2str(dataStruct.switchDelayTime) ';\n']);
            fprintf(scriptFID,['burnIn = ' num2str(dataStruct.switchBurnIn) ';\n']);
            fprintf(scriptFID,['numSamplesEstPost = ' num2str(dataStruct.switchNumSamplesEstPost) ';\n']);
            fprintf(scriptFID,['baselineFactor = ' num2str(dataStruct.switchBaselineFactor) ';\n']);
            fprintf(scriptFID,['maxSwitchDeviationFactor = ' num2str(dataStruct.switchMaxSwDev) ';\n']);
            fprintf(scriptFID,['minSwStr = ' num2str(dataStruct.switchMinSwStr) ';\n']);
            fprintf(scriptFID,['numSamplePlot = ' num2str(dataStruct.switchNumSamplePlot) ';\n']);
            fprintf(scriptFID,'\nmkdir([''..'' filesep ''output'']);\n');
            fprintf(scriptFID,'mkdir([''..'' filesep ''output''],outputFile);\n');
            fprintf(scriptFID,'mkdir([''..'' filesep ''output'' filesep outputFile],''plots_switch'');\n');
            fprintf(scriptFID,'\ncontents = importdata(inputFile,''\\t'');\n');
            fprintf(scriptFID,'geneNames = contents.textdata(2:end,nameColumnIdx);\n');
            fprintf(scriptFID,'time = contents.data(1,:);\n');
            fprintf(scriptFID,'expressionData = contents.data(2:end,:);\n');
            fprintf(scriptFID,'timescale = unique(time);\n');
            fprintf(scriptFID,'\nmaxReps = 0;\n');
            fprintf(scriptFID,'for x = 1:length(timescale)\n');
            fprintf(scriptFID,'\tif sum(timescale(x) == time) > maxReps\n');
            fprintf(scriptFID,'\t\tmaxReps = sum(timescale(x) == time);\n');
            fprintf(scriptFID,'\tend\n');
            fprintf(scriptFID,'end\n');
            fprintf(scriptFID,'figH = figure(''name'',[''ReTrOS-switch: '' outputFile],''numbertitle'',''off'');\n');
            fprintf(scriptFID,'%%Main loop\n');
            fprintf(scriptFID,'if combineReplicates\n');
            fprintf(scriptFID,'\tuniqueNames = uniqueRetainOrder(geneNames);\n');
            fprintf(scriptFID,'\tNoG = length(uniqueNames);\n');
            fprintf(scriptFID,'\tReTrOSswitch_fits = cell(NoG,1);\n');
            fprintf(scriptFID,'\tplotNames = cell(length(uniqueNames)*2,1);\n');
            fprintf(scriptFID,'\tfor x = 1:NoG\n');
            fprintf(scriptFID,'\t\tgene = uniqueNames{x};\n');
            fprintf(scriptFID,'\t\tgeneIdx = find(strcmpi(gene,geneNames));\n');
            fprintf(scriptFID,'\t\tdata = nan(1,length(timescale) * maxReps * length(geneIdx));\n');
            fprintf(scriptFID,'\t\tfor y = 1:length(geneIdx)\n');
            fprintf(scriptFID,'\t\t\toffset = (y-1) * maxReps * length(timescale);\n');
            fprintf(scriptFID,'\t\t\tfor z = 1:length(timescale)\n');
            fprintf(scriptFID,'\t\t\t\td = expressionData(geneIdx(y),timescale(z)==time);\n');
            fprintf(scriptFID,'\t\t\t\tfor w = 1:length(d)\n');
            fprintf(scriptFID,'\t\t\t\t\tdata(offset + (w-1) * length(timescale) + z) = d(w);\n');
            fprintf(scriptFID,'\t\t\t\tend\n');
            fprintf(scriptFID,'\t\t\tend\n');
            fprintf(scriptFID,'\t\tend\n');
            fprintf(scriptFID,'\t\tfprintf(''%%d/%%d: "%%s" currently calculating (%%d replicates): %%s\\n'',x,NoG,gene,maxReps*length(geneIdx),datestr(now));\n');
            fprintf(scriptFID,'\t\ttry\n');
            fprintf(scriptFID,'\t\t\tif strfind(expressionType,''mRNA'')\n');
            fprintf(scriptFID,'\t\t\t\t[fitData, fitSamples, fitPosteriors, fitParams] = ReTrOSswitch_mRNA(gene,data,timescale,maxReps*length(geneIdx),MCMCiterations,''detrendData'',dataDetrend,''regressionMethod'',regressionMethod,''mRNADegradationRatePrior'',mRNADegRates,''useInitialSwitchSuggest'',initialSwitchGuess,''maxSwitches'',maximumSwitchNum,''switchNumberPrior'',expectedSwitchNum,''switchDelay'',switchDelayTime,''burnIn'',burnIn,''maxSamplesToUse'',numSamplesEstPost,''switchBaselineFactor'',baselineFactor,''minSwitchStrength'',minSwStr,''maxSwitchDeviationFactor'',maxSwitchDeviationFactor,''maxSamplesToPlot'',numSamplePlot);\n');
            fprintf(scriptFID,'\t\t\telse\n');
            fprintf(scriptFID,'\t\t\t\t[fitData, fitSamples, fitPosteriors, fitParams] = ReTrOSswitch_protein(gene,data,timescale,maxReps*length(geneIdx),MCMCiterations,''detrendData'',dataDetrend,''regressionMethod'',regressionMethod,''mRNADegradationRatePrior'',mRNADegRates,''proteinDegradationRatePrior'',proteinDegRates,''useInitialSwitchSuggest'',initialSwitchGuess,''maxSwitches'',maximumSwitchNum,''switchNumberPrior'',expectedSwitchNum,''switchDelay'',switchDelayTime,''burnIn'',burnIn,''maxSamplesToUse'',numSamplesEstPost,''switchBaselineFactor'',baselineFactor,''minSwitchStrength'',minSwStr,''maxSwitchDeviationFactor'',maxSwitchDeviationFactor,''maxSamplesToPlot'',numSamplePlot);\n');
            fprintf(scriptFID,'\t\t\tend\n');
            fprintf(scriptFID,'\t\t\tReTrOSswitch_fits{x,1} = gene;\n');
            fprintf(scriptFID,'\t\t\tReTrOSswitch_fits{x,2} = fitData;\n');
            fprintf(scriptFID,'\t\t\tReTrOSswitch_fits{x,3} = fitSamples;\n');
            fprintf(scriptFID,'\t\t\tReTrOSswitch_fits{x,4} = fitPosteriors;\n');
            fprintf(scriptFID,'\t\t\tReTrOSswitch_fits{x,5} = fitParams;\n');
            fprintf(scriptFID,'\t\t\tplotNames{x*2-1} = [''..'' filesep ''output'' filesep outputFile filesep ''plots_switch'' filesep checkValidFileChar(gene)];\n');
            fprintf(scriptFID,'\t\t\tset(gcf,''PaperUnits'',''centimeters'',''PaperSize'',[29.7,21],''PaperPosition'',[0,0,29.7,21]);\n');
            fprintf(scriptFID,'\t\t\tprint(''-dpdf'',''-r150'',plotNames{x*2-1});\n');
            fprintf(scriptFID,'\t\t\tprint(''-dpng'',''-r150'',plotNames{x*2-1});\n');
            fprintf(scriptFID,'\t\t\tplotSwitchModelsBasic(fitPosteriors,fitSamples,fitParams,fitData);\n');
            fprintf(scriptFID,'\t\t\tplotNames{x*2} = [''..'' filesep ''output'' filesep outputFile filesep ''plots_switch'' filesep checkValidFileChar(gene) ''_models''];\n');
            fprintf(scriptFID,'\t\t\tset(gcf,''PaperUnits'',''centimeters'',''PaperSize'',[29.7,21],''PaperPosition'',[0,0,29.7,21]);\n');
            fprintf(scriptFID,'\t\t\tprint(''-dpdf'',''-r150'',plotNames{x*2});\n');
            fprintf(scriptFID,'\t\t\tprint(''-dpng'',''-r150'',plotNames{x*2});\n');
            fprintf(scriptFID,'\t\tcatch exception\n');
            fprintf(scriptFID,'\t\t\tdisp(''Error during calculation:'');\n');
            fprintf(scriptFID,'\t\t\tdisp(getReport(exception));\n');
            fprintf(scriptFID,'\t\tend\n');
            fprintf(scriptFID,'\tend\n');
            fprintf(scriptFID,'\tgeneNames = uniqueNames;\n');
            fprintf(scriptFID,'else\n');
            fprintf(scriptFID,'\tNoG = size(expressionData,1);\n');
            fprintf(scriptFID,'\tReTrOSswitch_fits = cell(NoG,5);\n');
            fprintf(scriptFID,'\tplotNames = cell(NoG*2,1);\n');
            fprintf(scriptFID,'\tdata = nan(NoG,length(timescale * maxReps));\n');
            fprintf(scriptFID,'\tfor x = 1:length(timescale)\n');
            fprintf(scriptFID,'\t\tt = find(time == timescale(x));\n');
            fprintf(scriptFID,'\t\tfor y = 1:length(t)\n');
            fprintf(scriptFID,'\t\t\tdata(:,(y-1) * length(timescale) + x) = expressionData(:,t(y));\n');
            fprintf(scriptFID,'\t\tend\n');
            fprintf(scriptFID,'\tend\n');
            fprintf(scriptFID,'\tgeneNamesOrig = geneNames;\n');
            fprintf(scriptFID,'\tfor x = 1:NoG\n');
            fprintf(scriptFID,'\t\tgene = geneNames{x};\n');
            fprintf(scriptFID,'\t\tif sum(strcmpi(geneNamesOrig,gene)) > 1\n');
            fprintf(scriptFID,'\t\t\tgeneNum = sum(strcmpi(gene,geneNamesOrig(1:x)));\n');
            fprintf(scriptFID,'\t\t\tgene = [gene ''_'' num2str(geneNum)];\n');
            fprintf(scriptFID,'\t\tend\n');
            fprintf(scriptFID,'\t\tgeneNames{x} = gene;\n');
            fprintf(scriptFID,'\t\tfprintf(''%%d/%%d: "%%s" currently calculating (%%d replicates): %%s\\n'',x,NoG,gene,maxReps,datestr(now));\n');
            fprintf(scriptFID,'\t\ttry\n');
            fprintf(scriptFID,'\t\t\tif strfind(expressionType,''mRNA'')\n');
            fprintf(scriptFID,'\t\t\t\t[fitData, fitSamples, fitPosteriors, fitParams] = ReTrOSswitch_mRNA(gene,data(x,:),timescale,maxReps,MCMCiterations,''detrendData'',dataDetrend,''regressionMethod'',regressionMethod,''mRNADegradationRatePrior'',mRNADegRates,''useInitialSwitchSuggest'',initialSwitchGuess,''maxSwitches'',maximumSwitchNum,''switchNumberPrior'',expectedSwitchNum,''switchDelay'',switchDelayTime,''burnIn'',burnIn,''maxSamplesToUse'',numSamplesEstPost,''switchBaselineFactor'',baselineFactor,''minSwitchStrength'',minSwStr,''maxSwitchDeviationFactor'',maxSwitchDeviationFactor,''maxSamplesToPlot'',numSamplePlot);\n');
            fprintf(scriptFID,'\t\t\telse\n');
            fprintf(scriptFID,'\t\t\t\t[fitData, fitSamples, fitPosteriors, fitParams] = ReTrOSswitch_protein(gene,data(x,:),timescale,maxReps,MCMCiterations,''detrendData'',dataDetrend,''regressionMethod'',regressionMethod,''mRNADegradationRatePrior'',mRNADegRates,''proteinDegradationRatePrior'',proteinDegRates,''useInitialSwitchSuggest'',initialSwitchGuess,''maxSwitches'',maximumSwitchNum,''switchNumberPrior'',expectedSwitchNum,''switchDelay'',switchDelayTime,''burnIn'',burnIn,''maxSamplesToUse'',numSamplesEstPost,''switchBaselineFactor'',baselineFactor,''minSwitchStrength'',minSwStr,''maxSwitchDeviationFactor'',maxSwitchDeviationFactor,''maxSamplesToPlot'',numSamplePlot);\n');
            fprintf(scriptFID,'\t\t\tend\n');
            fprintf(scriptFID,'\t\t\tReTrOSswitch_fits{x,1} = gene;\n');
            fprintf(scriptFID,'\t\t\tReTrOSswitch_fits{x,2} = fitData;\n');
            fprintf(scriptFID,'\t\t\tReTrOSswitch_fits{x,3} = fitSamples;\n');
            fprintf(scriptFID,'\t\t\tReTrOSswitch_fits{x,4} = fitPosteriors;\n');
            fprintf(scriptFID,'\t\t\tReTrOSswitch_fits{x,5} = fitParams;\n');
            fprintf(scriptFID,'\t\t\tplotNames{x*2-1} = [''..'' filesep ''output'' filesep outputFile filesep ''plots_switch'' filesep checkValidFileChar(gene)];\n');
            fprintf(scriptFID,'\t\t\tset(gcf,''PaperUnits'',''centimeters'',''PaperSize'',[29.7,21],''PaperPosition'',[0,0,29.7,21]);\n');
            fprintf(scriptFID,'\t\t\tprint(''-dpdf'',''-r150'',plotNames{x*2-1});\n');
            fprintf(scriptFID,'\t\t\tprint(''-dpng'',''-r150'',plotNames{x*2-1});\n');
            fprintf(scriptFID,'\t\t\tplotSwitchModelsBasic(fitPosteriors,fitSamples,fitParams,fitData);\n');
            fprintf(scriptFID,'\t\t\tplotNames{x*2} = [''..'' filesep ''output'' filesep outputFile filesep ''plots_switch'' filesep checkValidFileChar(gene) ''_models''];\n');
            fprintf(scriptFID,'\t\t\tset(gcf,''PaperUnits'',''centimeters'',''PaperSize'',[29.7,21],''PaperPosition'',[0,0,29.7,21]);\n');
            fprintf(scriptFID,'\t\t\tprint(''-dpdf'',''-r150'',plotNames{x*2});\n');
            fprintf(scriptFID,'\t\t\tprint(''-dpng'',''-r150'',plotNames{x*2});\n');
            fprintf(scriptFID,'\t\tcatch exception\n');
            fprintf(scriptFID,'\t\t\tdisp(''Error during calculation:'');\n');
            fprintf(scriptFID,'\t\t\tdisp(getReport(exception));\n');
            fprintf(scriptFID,'\t\tend\n');
            fprintf(scriptFID,'\tend\n');
            fprintf(scriptFID,'end\n');
            fprintf(scriptFID,'disp(''Creating output'');\n');
            fprintf(scriptFID,'%%output switch times and switch times plot\n');
            fprintf(scriptFID,'swTimesFile = [''..'' filesep ''output'' filesep outputFile filesep outputFile ''_switchTimes.txt''];\n');
            fprintf(scriptFID,'swTimesFID = fopen(swTimesFile, ''w'');\n');
            fprintf(scriptFID,'fprintf(swTimesFID,''gene\\tswitch type\\tswitch mean time\\tswitch standard deviation\\tswitch strength\\n'');\n');
            fprintf(scriptFID,'for x = 1:length(geneNames)\n');
            fprintf(scriptFID,'\tposteriors = ReTrOSswitch_fits{x,4};\n');
            fprintf(scriptFID,'\tgene = ReTrOSswitch_fits{x,1};\n');
            fprintf(scriptFID,'\tif ~isempty(posteriors)\n');
            fprintf(scriptFID,'\t\tswTimes = posteriors.switchDistribution.means;\n');
            fprintf(scriptFID,'\t\tswSigmas = posteriors.switchDistribution.standardDeviations;\n');
            fprintf(scriptFID,'\t\tswStrengths = posteriors.switchDistribution.strengths;\n');
            fprintf(scriptFID,'\t\trates = posteriors.modelFit.taus_medianModel;\n');
            fprintf(scriptFID,'\t\tfor z = 1:length(swTimes)\n');
            fprintf(scriptFID,'\t\t\tif (rates(z+1)-rates(z)) > 0\n');
            fprintf(scriptFID,'\t\t\t\ttype = ''increase'';\n');
            fprintf(scriptFID,'\t\t\telse\n');
            fprintf(scriptFID,'\t\t\t\ttype = ''decrease'';\n');
            fprintf(scriptFID,'\t\t\tend\n');
            fprintf(scriptFID,'\t\t\tfprintf(swTimesFID,[gene ''\\t'' type ''\\t'' num2str(swTimes(z)) ''\\t'' num2str(swSigmas(z)) ''\\t'' num2str(swStrengths(z)) ''\\n'']);\n');
            fprintf(scriptFID,'\t\tend\n');
            fprintf(scriptFID,'\tend\n');
            fprintf(scriptFID,'end\n');
            fprintf(scriptFID,'fclose(swTimesFID);\n');
            fprintf(scriptFID,'plotNum = length(geneNames)*2;\n');
            fprintf(scriptFID,'outputSwPlot = plotSwitchHeatmap(swTimesFile,timescale);\n');
            fprintf(scriptFID,'if ~isempty(outputSwPlot)\n');
            fprintf(scriptFID,'\tplotNum = plotNum+1;\n');
            fprintf(scriptFID,'\tplotNames{plotNum} = [''..'' filesep ''output'' filesep outputFile filesep ''plots_switch'' filesep ''switchTimes''];\n');
            fprintf(scriptFID,'\tset(gcf,''PaperUnits'',''centimeters'',''PaperSize'',[29.7,21],''PaperPosition'',[0,0,29.7,21]);\n');
            fprintf(scriptFID,'\tprint(''-dpdf'',''-r150'',plotNames{plotNum});\n');
            fprintf(scriptFID,'\tprint(''-dpng'',''-r150'',plotNames{plotNum});\n');
            fprintf(scriptFID,'end\n');
            fprintf(scriptFID,'close(figH);\n');
            fprintf(scriptFID,'%%output degradation rates\n');
            fprintf(scriptFID,'degRatesFile = [''..'' filesep ''output'' filesep outputFile filesep outputFile ''_degRates.txt''];\n');
            fprintf(scriptFID,'degRatesFID = fopen(degRatesFile,''w'');\n');
            fprintf(scriptFID,'if strfind(expressionType,''mRNA'')\n');
            fprintf(scriptFID,'\tfprintf(degRatesFID,''gene\\tmRNA deg rate mean\\tmRNA deg rate s.dev\\n'');\n');
            fprintf(scriptFID,'\tfor x = 1:length(geneNames)\n');
            fprintf(scriptFID,'\t\tposteriors = ReTrOSswitch_fits{x,4};\n');
            fprintf(scriptFID,'\t\tgene = ReTrOSswitch_fits{x,1};\n');
            fprintf(scriptFID,'\t\tif ~isempty(posteriors)\n');
            fprintf(scriptFID,'\t\t\tfprintf(degRatesFID,[gene ''\\t'' num2str(posteriors.degradationRate_mRNA.mean) ''\\t'' num2str(posteriors.degradationRate_mRNA.standardDeviation) ''\\n'']);\n');
            fprintf(scriptFID,'\t\tend\n');
            fprintf(scriptFID,'\tend\n');
            fprintf(scriptFID,'else\n');
            fprintf(scriptFID,'\tfprintf(degRatesFID,''gene\\tmRNA deg rate mean\\tmRNA deg rate s.dev\\tprotein deg rate mean\\tprotein deg rate s.dev\\n'');\n');
            fprintf(scriptFID,'\tfor x = 1:length(geneNames)\n');
            fprintf(scriptFID,'\t\tposteriors = ReTrOSswitch_fits{x,4};\n');
            fprintf(scriptFID,'\t\tgene = ReTrOSswitch_fits{x,1};\n');
            fprintf(scriptFID,'\t\tif ~isempty(posteriors)\n');
            fprintf(scriptFID,'\t\t\tfprintf(degRatesFID,[gene ''\\t'' num2str(posteriors.degradationRate_mRNA.mean) ''\\t'' num2str(posteriors.degradationRate_mRNA.standardDeviation) ''\\t'' num2str(posteriors.degradationRate_protein.mean) ''\\t'' num2str(posteriors.degradationRate_protein.standardDeviation) ''\\n'']);\n');
            fprintf(scriptFID,'\t\tend\n');
            fprintf(scriptFID,'\tend\n');
            fprintf(scriptFID,'end\n');
            fprintf(scriptFID,'fclose(degRatesFID);\n');
            fprintf(scriptFID,'save([''..'' filesep ''output'' filesep outputFile filesep outputFile ''_switch.mat''],''inputFile'',''geneNames'',''ReTrOSswitch_fits'');\n');
            fprintf(scriptFID,'if ~ispc\n');
            fprintf(scriptFID,'\tpdfFile = [''..'' filesep ''output'' filesep outputFile filesep outputFile ''_switch.pdf''];\n');
            fprintf(scriptFID,'\tparamsFile = [''..'' filesep ''output'' filesep outputFile filesep ''params.txt''];\n');
            fprintf(scriptFID,'\tparamsFid = fopen(paramsFile, ''w'');\n');
            fprintf(scriptFID,'\tfprintf(paramsFid,''-dNOPAUSE\\n'');\n');
            fprintf(scriptFID,'\tfprintf(paramsFid,''-dBATCH\\n'');\n');
            fprintf(scriptFID,'\tfprintf(paramsFid,''-sOutputFile="%%s"\\n'', pdfFile);\n');
            fprintf(scriptFID,'\tfprintf(paramsFid,''-sDEVICE=%%s\\n'', ''pdfwrite'');\n');
            fprintf(scriptFID,'\tfor m = 1:plotNum\n');
            fprintf(scriptFID,'\t\tif ~isempty(plotNames{m})\n');
            fprintf(scriptFID,'\t\t\tfprintf(paramsFid,[''"'' plotNames{m} ''.pdf"\\n'']);\n');
            fprintf(scriptFID,'\t\tend\n');
            fprintf(scriptFID,'\tend\n');
            fprintf(scriptFID,'\tfclose(paramsFid);\n');
            fprintf(scriptFID,'\t[status, result] = system([''/usr/local/bin/gs @"'' paramsFile ''"'']);\n');
            fprintf(scriptFID,'\tdelete(paramsFile);\n');
            fprintf(scriptFID,'end\n');
            fprintf(scriptFID,'disp([''Finished ('' datestr(clock) '')'']);\n');
            fprintf(scriptFID,'rmpath([''..'' filesep ''switch'']);\n');
            fprintf(scriptFID,'warning(currentWarnings);\n');
            fprintf(scriptFID,'end\n');
            fprintf(scriptFID,'\nfunction o = checkValidFileChar(i)\n');
            fprintf(scriptFID,'invalidChar = ''[\\/:*?"<>|;'''']*'';\n');
            fprintf(scriptFID,'o = regexprep(i,invalidChar,''_'');\n');
            fprintf(scriptFID,'end\n');
            fprintf(scriptFID,'\nfunction u = uniqueRetainOrder(i)\n');
            fprintf(scriptFID,'u = {i{1}};\n');
            fprintf(scriptFID,'for j = 2:length(i)\n');
            fprintf(scriptFID,'\tif sum(strcmpi(u,i{j})) == 0\n');
            fprintf(scriptFID,'\t\tu = [u ; i{j}];\n');
            fprintf(scriptFID,'\tend\n');
            fprintf(scriptFID,'end\n');
            fprintf(scriptFID,'end\n');
            fclose(scriptFID);
        end
        
        function [] = runButtonEvent(varargin)
            if ~RETROS_RUNNING
                if createRunScriptsCheckBox.isSelected
                    disp('SCRIPTS NOT CORRECT');
                    mkdir('scripts');
                    createSmoothScript;
                    createSwitchScript;
                end
                javaMethodEDT('setEnabled',runButton,false);
                javaMethodEDT('setEnabled',backButton,false);
                javaMethodEDT('setText',cancelButton,'Cancel');
                if runSmoothCheckBox.isSelected
                    if createRunScriptsCheckBox.isSelected
                        scriptFileName = dataStruct.smoothScriptFile;
                        disp(['Running ReTrOS-smooth @ ',datestr(clock),' (' scriptFileName ')']);
                    else
                        disp(['Running ReTrOS-smooth @ ',datestr(clock)]);
                    end
                    %                     clear(scriptFileName);
                    %                     run(scriptFileName);
                    runReTrOSsmooth;
                end
                RETROS_CANCELLED = false;
                if runSwitchCheckBox.isSelected
                    if createRunScriptsCheckBox.isSelected
                        scriptFileName = dataStruct.switchScriptFile;
                        disp(['Running ReTrOS-switch @ ',datestr(clock),' (' scriptFileName ')']);
                    else
                        disp(['Running ReTrOS-switch @ ',datestr(clock)]);
                    end
                    %                     clear(scriptFileName);
                    %                     run(scriptFileName);
                    runReTrOSswitch;
                end
                RETROS_CANCELLED = false;
                javaMethodEDT('setEnabled',runButton,true);
                javaMethodEDT('setEnabled',backButton,true);
                javaMethodEDT('setText',cancelButton,'Close');
            end
        end
        
        function [] = backButtonEvent(varargin)
            if ~RETROS_RUNNING
                algorithmSelectUI(frame);
            end
        end
        
        function [] = cancelButtonEvent(varargin)
            %         java.system.GC;
            if RETROS_RUNNING
                RETROS_CANCELLED = true;
                disp('Stopping current ReTrOS execution');
                RETROS_RUNNING = false;
            elseif ~RETROS_CANCELLED
                dataStruct = [];
                acceptedInputs = false;
                javaMethodEDT('dispose',frame);
                close(hidFig);
            end
        end
        
        function [] = updateRandomSeed(varargin)
            if randomSeedCheckBox.isSelected
                javaMethodEDT('setEnabled',randomSeedField,false);
            else
                javaMethodEDT('setEnabled',randomSeedField,true);
            end
        end
        
        function [] = updateParallel(varargin)
            if runParallelCheckBox.isSelected
                javaMethodEDT('setEnabled',workersComboBox,true);
            else
                javaMethodEDT('setEnabled',workersComboBox,false);
                javaMethodEDT('setSelectedIndex',workersComboBox,0);
            end
        end
    end
end


function o = checkValidFileChar(i)
invalidChar = '[\/:*?"<>|;'']*';
o = regexprep(i,invalidChar,'_');
end

function [s] = logical2str(a)
if a
    s = 'true';
else
    s = 'false';
end
end

function u = uniqueRetainOrder(i)
u = {i{1}};
for j = 2:length(i)
    if sum(strcmpi(u,i{j})) == 0
        u = [u ; i{j}];
    end
end
end
