# Supplementary material for: ReTrOS: a MATLAB toolbox for reconstructing transcriptional activity from gene and protein expression data
Source: BMC Bioinformatics. 2017 Jun 26;18:316. doi: 10.1186/s12859-017-1695-8 (PMC5485715; doi:10.1186/s12859-017-1695-8)
Supplement: Additional file 1 — Toolbox and data. The MATLAB code for running ReTrOS toolbox. This also includes the data used in the illustrative examples and the user manual that provides the instructions on how to run the toolbox. (ZIP 52838 kb) [file 12859_2017_1695_MOESM1_ESM.zip › ReTrOS-master/ReTrOSv5.4/smooth/backcalculationKR.m]

% Function to simulate mRNA and transcription profiles

function [mrna_nat,mrna,transcription,luc_int] =...
    backcalculationKR(params,delta,time,time_int,luc,bandWidth,...
    degM,degP,deg_nat,var_nat)
%global gLUCDEG
%%%%%%%%%%%%%%%%%%%%%%%%%%%%%%%%%%%%%%%%%%%%%%%%%%%%%%%
%
% INPUT
% delta         time step for Euler method
% time          vector of observed time points (including 0)
% time_int      time points for fitted LUC spline
% luc
% bandWidth
% degM          degradation rate for LUC mRNA
% degP          degradation rate for LUC
% deg_nat       ...
% var_nat       ...
%
% OUTPUT
% mrna_nat      approximate native mRNA
% mrna:         approximate LUC mRNA
% transcription approximate transcription function
% luc_int       fitted LUC spline evaluated at 0.1h intervals
%%%%%%%%%%%%%%%%%%%%%%%%%%%%%%%%%%%%%%%%%%%%%%%%%%%%%%%

% model a smooth curve
r = ksrlin(params,time,luc,bandWidth,time);
err = luc - r.f; er2 = err .^ 2;
w = ksrlin(params,time,er2,bandWidth,time);
sigma = sqrt(w.f); % plot(time,er2,time,sigma.^2); pause;

%%%%%%%  SIMULATION w/ SIGN-CONSERVING NORMAL DISTRIB [1]
noise = sigma .* randn(size(time,1),1);
noise = noise .* sign(noise) .* sign(err);              % noise def.
luc_sim = r.f + noise;                                  % simulation
r = ksrlin(params,time,luc_sim,bandWidth,time_int);            % re-modelling
luc_int = r.f;
%%%%%%%

%if params.reporterDegRates(3)==0 && params.reporterDegRates(4) == 0
if strfind(params.expressionType,'mRNA')
    mrna = luc_int(1:end-1);                                % mRNA data
else
    mrna = diff(luc_int)/delta + degP * luc_int(1:end-1);   % protein data
end

transcription = diff(mrna)/delta + degM * mrna(1:end-1);

time = unique(time);

switch isempty(deg_nat) + isempty(var_nat)
    case 2                  % no native mRNA deg. rate provided
        mrna_nat = zeros(size(time));
        
    case 1                  % deg. rate of native mRNA at 'temp' known
        mrna_nat = trapeziumHM(transcription,deg_nat,delta,time,mrna(1));
        
    case 0                  % mean deg. rate & assoc. std error provided
        % sample a 'new' native mRNA deg. rate from a Gamma distrib.
        a_gam = (deg_nat^2)/var_nat;
        b_gam = var_nat/deg_nat;
        deg_nat_new = gamrnd(a_gam,b_gam);
        
        % approx. native mRNA
        mrna_nat = trapeziumHM(transcription,deg_nat_new,delta,time,mrna(1));
end

% [1] For SIMULATION w/ GAMMA DISTRIB see ReTrOSv1_20120917

end
