# Supplementary material for: ReTrOS: a MATLAB toolbox for reconstructing transcriptional activity from gene and protein expression data
Source: BMC Bioinformatics. 2017 Jun 26;18:316. doi: 10.1186/s12859-017-1695-8 (PMC5485715; doi:10.1186/s12859-017-1695-8)
Supplement: Additional file 1 — Toolbox and data. The MATLAB code for running ReTrOS toolbox. This also includes the data used in the illustrative examples and the user manual that provides the instructions on how to run the toolbox. (ZIP 52838 kb) [file 12859_2017_1695_MOESM1_ESM.zip › ReTrOS-master/ReTrOSv5.4/smooth/plotSmooth.m]

function [] = plotSmooth(fit,data,figHandle)

%want the same style of plotting as from ReTrOS-switch
%protein/luc fit (optional)
%mRNA backcalc
%transcription backcalc
%native mRNA backcalc (optional)

if isempty(figHandle)
    figHandle = figure('name','RetrOS-smooth','numbertitle','off');
end

%do we have mRNA or protein data as input?
isProteinInput = true;
%if fit.algorithmParameters.reporterDegRates(3)==0 && fit.algorithmParameters.reporterDegRates(4) == 0
if strfind(fit.algorithmParameters.expressionType,'mRNA');
    %mRNA
    isProteinInput = false;
end

%do we have native mRNA degradation rates?
hasNatDeg = false;
if ~isempty(fit.algorithmParameters.nativeDegradationRate_mRNA)
    hasNatDeg = true;
end
timescale = fit.algorithmParameters.time;
timescaleUnique = unique(timescale);
maxReps = 0;
for x = 1:length(timescaleUnique)
    if sum(timescaleUnique(x) == timescale) > maxReps
        maxReps = sum(timescaleUnique(x) == timescale);
    end
end

dataReps = nan(maxReps,length(timescaleUnique));
for x = 1:length(timescaleUnique)
    d = data(timescaleUnique(x) == timescale);
    for y = 1:length(d)
        dataReps(y,x) = d(y);
    end
end

time = timescale(1):fit.algorithmParameters.timeResolution:timescale(end);
%now what plots do we need to make?

%we have at least 2/3 time-series plots, and possibly an extra
if isProteinInput
    rows = 3;
else
    rows = 2;
end
cols = 1;
if hasNatDeg
    rows = rows+1;
end

figure(figHandle);
%protein expression
subplot(rows,cols,1);
dataCol = 'b';
%initial data input
for x = 1:maxReps
    plot(timescaleUnique,dataReps(x,:),dataCol,'linewidth',2);
    hold on;
end
plot(timescale,data,[dataCol 'o'],'MarkerSize',6);

%smoothed protein expression
plot(timescaleUnique,fit.smoothFit.smoothedReporter.fit(1:length(timescaleUnique)),'-g','linewidth',2);

%protein expression from backcalculated mRNA
plot(time,fit.smoothFit.reporter(:,2),'-k','linewidth',2);
plot(time,fit.smoothFit.reporter(:,1),'--k','linewidth',2);
plot(time,fit.smoothFit.reporter(:,3),'--k','linewidth',2);
hold off;
xlim([timescale(1) timescale(end)]);
title(fit.profileName,'Interpreter','none');
if isProteinInput
    ylabel('Protein expression');
else
    ylabel('mRNA expression');
end
currY = ylim;
if currY(1) < 0
    currY(1) = 0;
    ylim(currY);
end

currPlot = 2;
if isProteinInput
    %backcalculated mRNA expression
    subplot(rows,cols,currPlot);
    plot(time(1:(end-1)),fit.smoothFit.reporter_mRNA(:,2),'-r','linewidth',2);
    hold on;
    plot(time(1:(end-1)),fit.smoothFit.reporter_mRNA(:,1),'--r','linewidth',2);
    plot(time(1:(end-1)),fit.smoothFit.reporter_mRNA(:,3),'--r','linewidth',2);
    hold off;
    xlim([timescale(1) timescale(end)]);
    ylabel('mRNA expression');
    currY = ylim;
    if currY(1) < 0
        currY(1) = 0;
        ylim(currY);
    end
    currPlot = currPlot+1;
end

%backcalculated transcription rates
subplot(rows,cols,currPlot);
plot(time(1:(end-2)),fit.smoothFit.tau(:,2),'-b','linewidth',2);
hold on;
plot(time(1:(end-2)),fit.smoothFit.tau(:,1),'--b','linewidth',2);
plot(time(1:(end-2)),fit.smoothFit.tau(:,3),'--b','linewidth',2);
hold off;
xlim([timescale(1) timescale(end)]);
ylabel('Transcription rate');
currY = ylim;
if currY(1) < 0
    currY(1) = 0;
    ylim(currY);
end

currPlot = currPlot + 1;

if hasNatDeg
    subplot(rows,cols,currPlot);
    plot(timescaleUnique,fit.smoothFit.native_mRNA(:,2),'-m','linewidth',2);
    hold on;
    plot(timescaleUnique,fit.smoothFit.native_mRNA(:,1),'--m','linewidth',2);
    plot(timescaleUnique,fit.smoothFit.native_mRNA(:,3),'--m','linewidth',2);
    hold off;
    xlim([timescale(1) timescale(end)]);
    xlabel('Timescale (hours)');
    ylabel('Native mRNA expression');
    currY = ylim;
    if currY(1) < 0
        currY(1) = 0;
        ylim(currY);
    end
else
    xlabel('Timescale (hours)');
end

end

% subplot(4,2,[1 3]); set(gca,'FontSize',12,'LineWidth',2);
% plot(time,luc,time,r.f); legend('data','model'); title(label);
%
% ylabel(['Luc ' detrend_str]);
% xlabel('Time (hours)');
% subplot(4,2,[5 7]); set(gca,'FontSize',12,'LineWidth',2);
% plot(h,mse,h(jhmin),mse(jhmin),'rs');
% legend('sum sq. error','bottom'); xlabel('band width (hr)');
% % plot(time,err,'k'); legend('error'); xlabel('Time (hours)');
%
% if ~isempty(deg_nat)
%
%     subplot(4,2,2); set(gca,'FontSize',12,'LineWidth',2);
%     plot(time,mrnanat_qt(:,2),'-m',time,mrnanat_qt(:,1),'--m',time,mrnanat_qt(:,3),'--m');
%     ylabel('nat. mRNA');
%
%     subplot(4,2,4); set(gca,'FontSize',12,'LineWidth',2);
%     plot(time_int(1:end-2),trans_qt(:,2),'b',time_int(1:end-2),trans_qt(:,1),'--b',time_int(1:end-2),trans_qt(:,3),'--b');
%     ylabel('Transcription');
%
%     subplot(4,2,6); set(gca,'FontSize',12,'LineWidth',2);
%     plot(time_int(1:end-1),mrnaluc_qt(:,2),'r',time_int(1:end-1),mrnaluc_qt(:,1),'--r',time_int(1:end-1),mrnaluc_qt(:,3),'--r');
%     ylabel('LUC mRNA');
%
%     subplot(4,2,8); set(gca,'FontSize',12,'LineWidth',2);
%     plot(time_int,luc_qt(:,2),'k',time_int,luc_qt(:,1),'--k',time_int,luc_qt(:,3),'--k');
%     hold on;
%     plot(time,luc,'-ok','MarkerSize',5);
%     hold off;
%     ylabel('LUC'); xlabel('Time (hours)');
%
% else
%
%     subplot(4,2,[2 4]); set(gca,'FontSize',12,'LineWidth',2);
%     plot(time_int(1:end-2),trans_qt(:,2),'b',time_int(1:end-2),trans_qt(:,1),'--b',time_int(1:end-2),trans_qt(:,3),'--b');
%     ylabel('Transcription');
%
%     subplot(4,2,6); set(gca,'FontSize',12,'LineWidth',2);
%     plot(time_int(1:end-1),mrnaluc_qt(:,2),'r',time_int(1:end-1),mrnaluc_qt(:,1),'--r',time_int(1:end-1),mrnaluc_qt(:,3),'--r');
%     ylabel('LUC mRNA');
%
%     subplot(4,2,8); set(gca,'FontSize',12,'LineWidth',2);
% %     plot(time_int,luc_qt(:,2),'k',time_int,luc_qt(:,1),'--k',time_int,luc_qt(:,3),'--k');
%     plot(time,luc_orig,'-b');%,'MarkerSize',5);
%     hold on;
%     if ~isempty(trend)
%         plot(time,trend,'--k');
%     end
%     hold off;
%     ylabel('LUC'); xlabel('Time (hours)');
%
% end
