# Supplementary material for: ReTrOS: a MATLAB toolbox for reconstructing transcriptional activity from gene and protein expression data
Source: BMC Bioinformatics. 2017 Jun 26;18:316. doi: 10.1186/s12859-017-1695-8 (PMC5485715; doi:10.1186/s12859-017-1695-8)
Supplement: Additional file 1 — Toolbox and data. The MATLAB code for running ReTrOS toolbox. This also includes the data used in the illustrative examples and the user manual that provides the instructions on how to run the toolbox. (ZIP 52838 kb) [file 12859_2017_1695_MOESM1_ESM.zip › ReTrOS-master/ReTrOSv5.4/smooth/ReTrOSsmooth.m]

% Function to compute confidence envelopes for a time series

function structure = ReTrOSsmooth(params,luc,time,deg_nat,var_nat,label,figHandle)

%%%%%%%%%%%%%%%%%%%%%%%%%%%%%%%%%%%%%%%%%%%%%%%%%%%%%%%
%
% INPUT
% luc:      luminescence traces
% time:     observed time points (in hours)
% deg_nat   (mean) deg. rate of native mRNA
% var_nat   variance of deg. rate of native mRNA
%
% OUTPUT
% structure: structure cell array with reconstructed profiles for LUC,
%               LUC mRNA, transcription and possibly also native mRNA
%%%%%%%%%%%%%%%%%%%%%%%%%%%%%%%%%%%%%%%%%%%%%%%%%%%%%%%

%boot_samples  = 99; % = 999;
boot_samples = params.bootstrapSamples;
% n             = length(luc);
delta         = params.timeResolution;
time_orig = time;
time          = time - time(1); % = (0:sampling:sampling*n-1)';
n = length(unique(time));
time_int      = (0:delta:time(end))';
n_int         = length(time_int);

luc_orig = luc;

detrend_str = '';
switch params.detrend
    case 'log-linear'
        maxReps = 0;
        t = unique(time);
        for x = 1:length(t)
            if sum(t(x) == time) > maxReps
                maxReps = sum(t(x) == time);
            end
        end
        detrendLuc = nan(1,length(luc));
        trend = nan(1,length(luc));
        for x = 1:maxReps
            [l tr] = detrendLinear(log(luc( ((x-1)*length(t)+1):(x*length(t)) )),t,1);
            detrendLuc( ((x-1)*length(t)+1):(x*length(t)) ) = l;
            trend( ((x-1)*length(t)+1):(x*length(t)) ) = tr;
        end
        luc = exp(detrendLuc)';
        trend = exp(trend)';
        detrend_str = '(detrend: log-linear)';
    case 'linear'
        maxReps = 0;
        t = unique(time);
        for x = 1:length(t)
            if sum(t(x) == time) > maxReps
                maxReps = sum(t(x) == time);
            end
        end
        detrendLuc = nan(1,length(luc));
        trend = nan(1,length(luc));
        for x = 1:maxReps
            [l tr] = detrendLinear(luc( ((x-1)*length(t)+1):(x*length(t)) ),t,1);
            detrendLuc( ((x-1)*length(t)+1):(x*length(t)) ) = l;
            trend( ((x-1)*length(t)+1):(x*length(t)) ) = tr;
        end
        luc = detrendLuc';
        trend = trend';
        detrend_str = '(detrend: linear)';
    otherwise
        trend = [];
        
end

% STORAGE MATRICES INITIALISATION
luc_boot      = zeros(n_int,   boot_samples);
mrnaluc_boot  = zeros(n_int-1, boot_samples);
trans_boot    = zeros(n_int-2, boot_samples);
mrna_nat_boot = zeros(n, boot_samples);

disp('Optimising bandwidth');
% FIND OPTIMAL BAND WIDTH FOR KERNEL REGRESSION

%MODIFICATION: 13.10.2014 - remove NaN entries from luc and time
luc_detrend = luc;
idx = luc >= 0;
luc = luc(idx);
time = time(idx);

[h,mse,jhmin] = optimalBandWidth(params,time,luc);
r = ksrlin(params,time,luc,h(jhmin),time);
% err = luc - r.f; sigma = abs(err);
bandwidthStruct = struct('fit',r.f,'bandwidthRange',h,'SSE',mse,'minBandwidth',h(jhmin));

disp('Running bootstrap');
for i = 1:boot_samples	% SIMS WITH BOOT-SAMPLED DEG. RATES

    [degM_boot,degP_boot] = drawDegRates(params);
    
    % find bootstrap mRNA and transcription traces
    [mrna_nat,mrna,transcription,luc_int] =...
        backcalculationKR(params,delta,time,time_int,luc,h(jhmin),...
        degM_boot,degP_boot,deg_nat,var_nat);
    
    mrnaluc_boot(:,i)  = mrna;
    trans_boot(:,i)    = transcription;
    luc_boot(:,i)      = luc_int;
    mrna_nat_boot(:,i) = mrna_nat;
    
    if rem(i,10)==9, fprintf('%4d: done\n',i); end
           
end

% CONFIDENCE ENVELOPES
luc_qt     = quantile(luc_boot,      [0.025 0.50 0.975], 2);
mrnaluc_qt = quantile(mrnaluc_boot,  [0.025 0.50 0.975], 2);
mrnanat_qt = quantile(mrna_nat_boot, [0.025 0.50 0.975], 2); 
trans_qt   = quantile(trans_boot,    [0.025 0.50 0.975], 2);

fitStructure = struct('reporter',luc_qt,'reporter_mRNA',mrnaluc_qt,'native_mRNA',mrnanat_qt,'tau',trans_qt,'smoothedReporter',bandwidthStruct);

params.nativeDegradationRate_mRNA = [deg_nat,var_nat];
params.time = time_orig;
r = RandStream.getGlobalStream;
r = RandStream.getGlobalStream;
params.randomNumberGenerator = r.Type;
params.randomNumberSeed = r.Seed;
params.randomStreamIndex = r.StreamIndex;
structure = struct('profileName',label,'smoothFit',fitStructure,'algorithmParameters',params);

plotSmooth(structure,luc_detrend,figHandle);

% % PLOTS
% %figure(1);
% clf;
% subplot(4,2,[1 3]); set(gca,'FontSize',12,'LineWidth',2);
% plot(time,luc,time,r.f); legend('data','model'); title(label);
% 
% ylabel(['Luc ' detrend_str]);
% xlabel('Time (hours)');
% subplot(4,2,[5 7]); set(gca,'FontSize',12,'LineWidth',2);
% plot(h,mse,h(jhmin),mse(jhmin),'rs');
% legend('sum sq. error','bottom'); xlabel('band width (hr)');
% % plot(time,err,'k'); legend('error'); xlabel('Time (hours)');
% 
% if ~isempty(deg_nat)
%    
%     subplot(4,2,2); set(gca,'FontSize',12,'LineWidth',2);
%     plot(time,mrnanat_qt(:,2),'-m',time,mrnanat_qt(:,1),'--m',time,mrnanat_qt(:,3),'--m'); 
%     ylabel('nat. mRNA');
%        
%     subplot(4,2,4); set(gca,'FontSize',12,'LineWidth',2);
%     plot(time_int(1:end-2),trans_qt(:,2),'b',time_int(1:end-2),trans_qt(:,1),'--b',time_int(1:end-2),trans_qt(:,3),'--b'); 
%     ylabel('Transcription');
%     
%     subplot(4,2,6); set(gca,'FontSize',12,'LineWidth',2);
%     plot(time_int(1:end-1),mrnaluc_qt(:,2),'r',time_int(1:end-1),mrnaluc_qt(:,1),'--r',time_int(1:end-1),mrnaluc_qt(:,3),'--r'); 
%     ylabel('LUC mRNA');
% 
%     subplot(4,2,8); set(gca,'FontSize',12,'LineWidth',2);
%     plot(time_int,luc_qt(:,2),'k',time_int,luc_qt(:,1),'--k',time_int,luc_qt(:,3),'--k'); 
%     hold on;
%     plot(time,luc,'-ok','MarkerSize',5);
%     hold off;
%     ylabel('LUC'); xlabel('Time (hours)');
% 
% else
%        
%     subplot(4,2,[2 4]); set(gca,'FontSize',12,'LineWidth',2);
%     plot(time_int(1:end-2),trans_qt(:,2),'b',time_int(1:end-2),trans_qt(:,1),'--b',time_int(1:end-2),trans_qt(:,3),'--b'); 
%     ylabel('Transcription');
% 
%     subplot(4,2,6); set(gca,'FontSize',12,'LineWidth',2);
%     plot(time_int(1:end-1),mrnaluc_qt(:,2),'r',time_int(1:end-1),mrnaluc_qt(:,1),'--r',time_int(1:end-1),mrnaluc_qt(:,3),'--r'); 
%     ylabel('LUC mRNA');
% 
%     subplot(4,2,8); set(gca,'FontSize',12,'LineWidth',2);
% %     plot(time_int,luc_qt(:,2),'k',time_int,luc_qt(:,1),'--k',time_int,luc_qt(:,3),'--k'); 
%     plot(time,luc_orig,'-b');%,'MarkerSize',5);
%     hold on;
%     if ~isempty(trend)
%         plot(time,trend,'--k');
%     end
%     hold off;
%     ylabel('LUC'); xlabel('Time (hours)');  
% 
% end


end


function [y ax] = detrendMovingAvg(x)

sW13 = [1/24;repmat(1/12,11,1);1/24];
Ys = conv(Y,sW13,'same');
Ys(1:6) = Ys(7); Ys(N-5:N) = Ys(N-6);

xt = Y-Ys;

end

function [y ax] = detrendLinear(x,timescale,replicates)

%adapted from MATLAB 'detrend' function

t = timescale ./ timescale(end);

%no breakpoints, so bp would be [1 (length(obs)-1)], lp is therefore 1
%bp = unique([0;double(bp(:));N-1]);	% Include both endpoints
%lb = length(bp)-1;
% Build regressor with possibly non-linear pieces + DC
a  = [repmat(t,1,replicates) ones(length(t) * replicates,1)];
y = x - a*(a\x);		% Remove best fit
ax = a*(a\x);

end

% function [y ax] = detrendLinear(x)
% 
% %adapted from MATLAB 'detrend' function
% 
% N = length(x);
% 
% %no breakpoints, so bp would be [1 (length(obs)-1)], lp is therefore 1
% %bp = unique([0;double(bp(:));N-1]);	% Include both endpoints 
% %lb = length(bp)-1;
% 
% % Build regressor with linear pieces + DC
% a  = [(1:N)'/N ones(N,1)];
% y = x - a*(a\x);		% Remove best fit
% ax = a*(a\x);
% 
% end
