# Supplementary material for: ReTrOS: a MATLAB toolbox for reconstructing transcriptional activity from gene and protein expression data
Source: BMC Bioinformatics. 2017 Jun 26;18:316. doi: 10.1186/s12859-017-1695-8 (PMC5485715; doi:10.1186/s12859-017-1695-8)
Supplement: Additional file 1 — Toolbox and data. The MATLAB code for running ReTrOS toolbox. This also includes the data used in the illustrative examples and the user manual that provides the instructions on how to run the toolbox. (ZIP 52838 kb) [file 12859_2017_1695_MOESM1_ESM.zip › ReTrOS-master/ReTrOSv5.4/smooth/trapeziumHM.m]

% Function to apply the trapezoidal rule

function [rna_nat] = trapeziumHM(tau,deg,delta,time,m0)

%%%%%%%%%%%%%%%%%%%%%%%%%%%%%%%%%%%%%%%%%%%%%%%%%%%%%%%
%
% INPUT %
% tau: reconstrcuted transcription function
% deg: native mRNA degradation rate
% delta: time step for Euler/trapezium rule
% time: time points for numerical integration
% m0: native mRNA at time point 0h (taken to be equal to LUC mRNA)
%
% OUTPUT %
% rna_nat: reconstructed native mRNA
%%%%%%%%%%%%%%%%%%%%%%%%%%%%%%%%%%%%%%%%%%%%%%%%%%%%%%%

% time interval for numerical integration
n_time = length(time);

% preallocation for final rna output
rna_nat = zeros(size(time));
rna_nat(1) = exp(-deg*time(1))*m0;

for t = 2:(n_time-1)
    
    s = (time(1):delta:time(t))';
    %s = (0:delta:time(t))';
%     size(s)
%     size(tau)
%     size(tau(1:length(s)))
%     size(exp(-deg*(time(t)-s)))
    Y = tau(1:length(s)) .* exp(-deg*(time(t)-s));
    
    trapezoid = trapz(s,Y);
    rna_nat(t) = trapezoid;
    
end

% Last integration step
s = (time(1):delta:time(end)-2*delta)';
Y = tau(1:length(s)) .* exp(-deg*(s(end)-s));
trapezoid = trapz(s,Y);
rna_nat(n_time) = trapezoid;

rna_nat(2:end) = rna_nat(2:end) + rna_nat(1);

end
