# Supplementary material for: ReTrOS: a MATLAB toolbox for reconstructing transcriptional activity from gene and protein expression data
Source: BMC Bioinformatics. 2017 Jun 26;18:316. doi: 10.1186/s12859-017-1695-8 (PMC5485715; doi:10.1186/s12859-017-1695-8)
Supplement: Additional file 1 — Toolbox and data. The MATLAB code for running ReTrOS toolbox. This also includes the data used in the illustrative examples and the user manual that provides the instructions on how to run the toolbox. (ZIP 52838 kb) [file 12859_2017_1695_MOESM1_ESM.zip › ReTrOS-master/ReTrOSv5.4/switch/extractPosteriorDistributions.m]

function posteriors = extractPosteriorDistributions(profileInfo,samples,params)
plotSwitchFitting = false;
posteriors = struct;

%29.07.2014
%TEMPORARY REMOVE
% if earlyConverged %|| isempty(samples)
%     disp('Fitting zero switches');
%
%     switchDist = struct;
%     switchDist.switchNumber = 0;
%     posteriors.switchDistribution = switchDist;
%
% else
%get out the params/chains needed
iterations = params.iterations;
startIteration = params.startIteration;
percentiles = params.percentiles;
confidences = params.switchConfidences;
maxSwitches = params.maxSwitches;
estimationPoints = params.estimationPoints;
switchDelay = params.switchDelay;
switchBaselineFactor = params.switchBaselineFactor;
strengthThreshold = params.minSwitchStrength;
regressionMethod = params.regressionMethod;
if strcmpi(regressionMethod,'weightedleastsquares')
    regressionWeights = params.regressionWeights;
    phiHistory = samples.regressionWeightsPhiHistory;
end
maxSwitchDeviationFactor = params.maxSwitchDeviationFactor;

if (iterations-startIteration+1) <= params.maxSamplesToUse
    sampleIndexToUse = 1:(iterations-startIteration+1);
else
    sampleIndexToUse = unique(round(linspace(1,iterations-startIteration+1,params.maxSamplesToUse)));
end
numSamplesUsedForPosteriors = length(sampleIndexToUse);

sigma2History = samples.sigma2History;
degRateHistory_mRNA = samples.degradationRate_mRNAHistory;
swTimesHistory = samples.swTimesHistory;
%fit_mRNAHistory = samples.fit_mRNAHistory;
lLikelihoodHistory = samples.lLikelihoodHistory;
%tausHistory = samples.tausHistory;

timescale = profileInfo.timescale;
deltaTimescale = max(timescale(2:end) - timescale(1:(end-1)));
timescaleShift = profileInfo.timescale(1);
timepoints = length(timescale);
replicates = profileInfo.replicates;
Y = profileInfo.data;
useDatapoint = profileInfo.useDatapoint;

%construct the default posteriors

%get the central X% of sigma (default: 90)
sigma2Struct = struct;
%sigmaHistory = sqrt(sigmaHistory);
sigma2HistoryToUse = sigma2History(startIteration:iterations);
sigma2HistoryToUse = sigma2HistoryToUse(sampleIndexToUse);
sortedSigma2 = sort(sigma2HistoryToUse);
sigma2Percentiles = zeros(length(percentiles),1);
for m = 1:length(percentiles)
    sigma2Percentiles(m) = getPercentile(sortedSigma2,percentiles(m));
end
m = getPercentile(sortedSigma2,50);
l = getPercentile(sortedSigma2,25);
u = getPercentile(sortedSigma2,75);
sigma2Struct.median = m;
sigma2Struct.lowerQuartile = l;
sigma2Struct.upperQuartile = u;
sigma2Struct.percentiles = sigma2Percentiles;
sigma2Struct.mean = mean(sortedSigma2);
sigma2Struct.standardDeviation = std(sortedSigma2);
posteriors.sigma2 = sigma2Struct;

if strfind(profileInfo.modelType,'protein')
    %get the central X% of alpha (default: 90)
    alphaStruct = struct;
    alphaHistoryToUse = samples.alphaHistory(startIteration:iterations);
    alphaHistoryToUse = alphaHistoryToUse(sampleIndexToUse);
    sortedAlpha = sort(alphaHistoryToUse);
    alphaPercentiles = zeros(length(percentiles),1);
    for m = 1:length(percentiles)
        alphaPercentiles(m) = getPercentile(sortedAlpha,percentiles(m));
    end
    m = getPercentile(sortedAlpha,50);
    l = getPercentile(sortedAlpha,25);
    u = getPercentile(sortedAlpha,75);
    alphaStruct.median = m;
    alphaStruct.lowerQuartile = l;
    alphaStruct.upperQuartile = u;
    alphaStruct.percentiles = alphaPercentiles;
    alphaStruct.mean = mean(sortedAlpha);
    alphaStruct.standardDeviation = std(sortedAlpha);
    posteriors.alpha = alphaStruct;
end

%get the central X% of degradation rates (mRNA) (default: 90)
degStruct = struct;
degRateHistoryToUse = degRateHistory_mRNA(startIteration:iterations);
degRateHistoryToUse = degRateHistoryToUse(sampleIndexToUse);
sortedDeg = sort(degRateHistoryToUse);
degPercentiles = zeros(length(percentiles),1);
for m = 1:length(percentiles)
    degPercentiles(m) = getPercentile(sortedDeg,percentiles(m));
end
m = getPercentile(sortedDeg,50);
l = getPercentile(sortedDeg,25);
u = getPercentile(sortedDeg,75);
degStruct.median = m;
degStruct.lowerQuartile = l;
degStruct.upperQuartile = u;
degStruct.percentiles = degPercentiles;
degStruct.mean = mean(sortedDeg);
degStruct.standardDeviation = std(sortedDeg);
p = gamfit(sortedDeg);
degStruct.alpha = p(1);
degStruct.beta = p(2);
posteriors.degradationRate_mRNA = degStruct;

%get the log of the degradation too
logDegStruct = struct;
sortedLogDeg = sort(log(degRateHistoryToUse));
logDegPercentiles = zeros(length(percentiles),1);
for m = 1:length(percentiles)
    logDegPercentiles(m) = getPercentile(sortedLogDeg,percentiles(m));
end
m = getPercentile(sortedLogDeg,50);
l = getPercentile(sortedLogDeg,25);
u = getPercentile(sortedLogDeg,75);
logDegStruct.median = m;
logDegStruct.lowerQuartile = l;
logDegStruct.upperQuartile = u;
logDegStruct.percentiles = logDegPercentiles;
logDegStruct.mean = mean(sortedLogDeg);
logDegStruct.standardDeviation = std(sortedLogDeg);
posteriors.logDegradationRate_mRNA = logDegStruct;

%     degpost = [l;m;u;mean(sortedLogDeg)-1.96*std(sortedLogDeg);mean(sortedLogDeg);mean(sortedLogDeg)+1.96*std(sortedLogDeg)]
%     figure;
%     plot(log(degRateHistory));
%     hold on;
%     plot([(iterations * burnIn)+1 iterations],[ posteriors.logDegradationRate.median posteriors.logDegradationRate.median], 'k');
%     plot([(iterations * burnIn)+1 iterations],[ posteriors.logDegradationRate.lowerQuartile posteriors.logDegradationRate.lowerQuartile], '--k');
%     plot([(iterations * burnIn)+1 iterations],[ posteriors.logDegradationRate.upperQuartile posteriors.logDegradationRate.upperQuartile], '--k');
%     %mean and standard deviation
%     plot([(iterations * burnIn)+1 iterations],[posteriors.logDegradationRate.mean posteriors.logDegradationRate.mean],'r');
%     plot([(iterations * burnIn)+1 iterations],[(posteriors.logDegradationRate.mean - confidence * posteriors.logDegradationRate.standardDeviation) (posteriors.logDegradationRate.mean - confidence * posteriors.logDegradationRate.standardDeviation)],'--r');
%     plot([(iterations * burnIn)+1 iterations],[(posteriors.logDegradationRate.mean + confidence * posteriors.logDegradationRate.standardDeviation) (posteriors.logDegradationRate.mean + confidence * posteriors.logDegradationRate.standardDeviation)],'--r');
%     hold off;


halfLifeStruct = struct;
sortedHL = sort(log(2) ./ degRateHistoryToUse);
hlPercentiles = zeros(length(percentiles),1);
for m = 1:length(percentiles)
    hlPercentiles(m) = getPercentile(sortedHL,percentiles(m));
end
m = getPercentile(sortedHL,50);
l = getPercentile(sortedHL,25);
u = getPercentile(sortedHL,75);
halfLifeStruct.median = m;
halfLifeStruct.lowerQuartile = l;
halfLifeStruct.upperQuartile = u;
halfLifeStruct.percentiles = hlPercentiles;
halfLifeStruct.mean = mean(sortedHL);
halfLifeStruct.standardDeviation = std(sortedHL);
p = gamfit(sortedHL);
halfLifeStruct.alpha = p(1);
halfLifeStruct.beta = p(2);
posteriors.halfLife_mRNA = halfLifeStruct;
if strfind(profileInfo.modelType,'protein')
    %get the central X% of degradation rates (default: 90)
    degStruct = struct;
    degRateHistoryToUse = samples.degradationRate_proteinHistory(startIteration:iterations);
    degRateHistoryToUse = degRateHistoryToUse(sampleIndexToUse);
    sortedDeg = sort(degRateHistoryToUse);
    degPercentiles = zeros(length(percentiles),1);
    for m = 1:length(percentiles)
        degPercentiles(m) = getPercentile(sortedDeg,percentiles(m));
    end
    m = getPercentile(sortedDeg,50);
    l = getPercentile(sortedDeg,25);
    u = getPercentile(sortedDeg,75);
    degStruct.median = m;
    degStruct.lowerQuartile = l;
    degStruct.upperQuartile = u;
    degStruct.percentiles = degPercentiles;
    degStruct.mean = mean(sortedDeg);
    degStruct.standardDeviation = std(sortedDeg);
    p = gamfit(sortedDeg);
    degStruct.alpha = p(1);
    degStruct.beta = p(2);
    posteriors.degradationRate_protein = degStruct;
    
    %get the log of the degradation too
    logDegStruct = struct;
    sortedLogDeg = sort(log(degRateHistoryToUse));
    logDegPercentiles = zeros(length(percentiles),1);
    for m = 1:length(percentiles)
        logDegPercentiles(m) = getPercentile(sortedLogDeg,percentiles(m));
    end
    m = getPercentile(sortedLogDeg,50);
    l = getPercentile(sortedLogDeg,25);
    u = getPercentile(sortedLogDeg,75);
    logDegStruct.median = m;
    logDegStruct.lowerQuartile = l;
    logDegStruct.upperQuartile = u;
    logDegStruct.percentiles = logDegPercentiles;
    logDegStruct.mean = mean(sortedLogDeg);
    logDegStruct.standardDeviation = std(sortedLogDeg);
    posteriors.logDegradationRate_protein = logDegStruct;
    
    halfLifeStruct = struct;
    sortedHL = sort(log(2) ./ degRateHistoryToUse);
    hlPercentiles = zeros(length(percentiles),1);
    for m = 1:length(percentiles)
        hlPercentiles(m) = getPercentile(sortedHL,percentiles(m));
    end
    m = getPercentile(sortedHL,50);
    l = getPercentile(sortedHL,25);
    u = getPercentile(sortedHL,75);
    halfLifeStruct.median = m;
    halfLifeStruct.lowerQuartile = l;
    halfLifeStruct.upperQuartile = u;
    halfLifeStruct.percentiles = hlPercentiles;
    halfLifeStruct.mean = mean(sortedHL);
    halfLifeStruct.standardDeviation = std(sortedHL);
    p = gamfit(sortedHL);
    halfLifeStruct.alpha = p(1);
    halfLifeStruct.beta = p(2);
    posteriors.halfLife_protein = halfLifeStruct;
end

%switch frequencies (non-parametric)
swTimesHistoryToUse = swTimesHistory(startIteration:iterations);
swTimesHistoryToUse = swTimesHistoryToUse(sampleIndexToUse);


switchCounts = struct;
swCounts = zeros(maxSwitches+1,1);
swNum = zeros(numSamplesUsedForPosteriors,1);
for x = 1:numSamplesUsedForPosteriors
    currS = swTimesHistoryToUse{x};
    swCounts(length(currS) +1) = swCounts( length(currS) + 1) + 1;
    swNum(x) = length(currS);
end
%     switchCounts.frequencies = swCounts ./ usableIterations;
switchCounts.frequencies = swCounts ./ numSamplesUsedForPosteriors;
switchCounts.mean = mean(swNum);
switchCounts.standardDeviation = std(swNum);
swNum = sort(swNum);
swNumPercentiles = zeros(length(percentiles),1);
for m = 1:length(percentiles)
    swNumPercentiles(m) = getPercentile(swNum,percentiles(m));
end
m = getPercentile(swNum,50);
l = getPercentile(swNum,25);
u = getPercentile(swNum,75);
switchCounts.median = m;
switchCounts.lowerQuartile = l;
switchCounts.upperQuartile = u;
switchCounts.percentiles = swNumPercentiles;
posteriors.switchFrequency = switchCounts;

%construct the (marginal) switch distributions
%we'll fit both a gaussian mixture model and individual recombined gaussians

%GMM
%[f xi baseline mus sigmas heights] = getSwitchFitNonLinear(swTimesHistory,startIteration,trueTimescale,estimationPoints,switchDelay,true,plotSwitchFitting);


[f, xi, h, baseline, mus, sigmas weights] = getSwitchFit(swTimesHistoryToUse,timescale,estimationPoints,switchDelay,switchBaselineFactor,true,plotSwitchFitting);

switchDist = struct;
%     switchDist.function = f;
%     switchDist.estimationPoints = xi;
%     switchDist.baseline = baseline;
%need to generate switch strength (the percentage of iterations which sampled each switch with the given confidence
% actually we want to automatically compute these for each of the 3 sd levels
sampled = zeros(length(mus),length(confidences));
for z = 1:length(confidences)
    swTimesL = mus - confidences(z) * sigmas;
    swTimesU = mus + confidences(z) * sigmas;
    %for x = startIteration:iterations
    for x = 1:numSamplesUsedForPosteriors
        currS = swTimesHistoryToUse{x};
        for y = 1:length(mus)
            sampled(y,z) = sampled(y,z) + (sum((swTimesL(y) <= currS) .* (swTimesU(y) >= currS)) > 0);
        end
    end
end
%     strengths = sampled ./ usableIterations;
strengths = sampled ./ numSamplesUsedForPosteriors;
%once we have the strengths we want to threshold on these
%use the 1.96SD strengths (~95%)
keep = ((strengths(:,2) >= strengthThreshold) .* (sigmas <= (maxSwitchDeviationFactor * deltaTimescale))) == 1;
keepSwitchNum = sum(keep);
switchDist.switchNumber = keepSwitchNum;
switchDist.means = mus(keep);
switchDist.standardDeviations = sigmas(keep);
switchDist.strengths = strengths(keep,:);
switchDist.weights = weights(keep);
switchDist.function = f;
switchDist.bandwidth = h;
posteriors.switchDistribution = switchDist;

%construct dimension-specific switch models
modelSwitchDist = struct;
modelSwitchDist.models = getModelsBasic(switchCounts.frequencies,swTimesHistoryToUse,timescale, estimationPoints,switchDelay,switchBaselineFactor);
posteriors.switchModelsBasic = modelSwitchDist;

%         %individual
%         [f xi baseline mus sigmas heights] = getSwitchFitDelay(swTimesHistory,startIteration,trueTimescale,estimationPoints,switchDelay,false,false);
%         switchDist = struct;
%         %     switchDist.function = f;
%         %     switchDist.estimationPoints = xi;
%         %     switchDist.baseline = baseline;
%         %need to generate switch strength (the percentage of iterations which sampled each switch with the given confidence
%         % actually we want to automatically compute these for each of the 3 sd levels
%         sampled = zeros(length(mus),length(confidences));
%         for z = 1:length(confidences)
%             swTimesL = mus - confidences(z) * sigmas;
%             swTimesU = mus + confidences(z) * sigmas;
%             for x = startIteration:iterations
%                 currS = swTimesHistory{x};
%                 for y = 1:length(mus)
%                     sampled(y,z) = sampled(y,z) + (sum((swTimesL(y) <= currS) .* (swTimesU(y) >= currS)) > 0);
%                 end
%             end
%         end
%         strengths = sampled ./ usableIterations;
%         %once we have the strengths we want to threshold on these
%         %use the 1.96SD strengths (~95%)
%         keep = strengths(:,2) >= strengthThreshold;
%         keepSwitchNum = sum(keep);
%         switchDist.switchNumber = keepSwitchNum;
%         switchDist.means = mus(keep);
%         switchDist.standardDeviations = sigmas(keep);
%         switchDist.strengths = strengths(keep,:);
%         switchDist.heights = heights(keep);
%         posteriors.switchDistributionInd = switchDist;


% %reconstruct fit and create distribution
% fitDistribution = struct;
%
% %get distributions
% fit_mRNAHistoryToUse = fit_mRNAHistory(startIteration:iterations,:);
% fit_mRNAHistoryToUse = fit_mRNAHistoryToUse(sampleIndexToUse,:);
% fitMean = mean(fit_mRNAHistoryToUse);
% fitSigma = std(fit_mRNAHistoryToUse);
% sFit = sort(fit_mRNAHistoryToUse);
% fitPercentiles = zeros(length(percentiles),timepoints);
% for x = 1:timepoints
%     for m = 1:length(percentiles)
%         fitPercentiles(m,x) = getPercentile(sFit(:,x),percentiles(m));
%     end
% end
% fitMedian = zeros(timepoints,1);
% fitUpperQ = zeros(timepoints,1);
% fitLowerQ = zeros(timepoints,1);
% for x = 1:timepoints
%     fitMedian(x) = getPercentile(sFit(:,x),50);
%     fitLowerQ(x) = getPercentile(sFit(:,x),25);
%     fitUpperQ(x) = getPercentile(sFit(:,x),75);
% end
% fitDistribution.mean = fitMean;
% fitDistribution.standardDeviation = fitSigma;
% fitDistribution.median = fitMedian;
% fitDistribution.lowerQuartile = fitLowerQ;
% fitDistribution.upperQuartile = fitUpperQ;
% fitDistribution.percentiles = fitPercentiles;
% posteriors.fit_mRNADistribution = fitDistribution;
%
% if strcmpi(gene.modelType,'protein')
%     %reconstruct fit and create distribution
%     fitDistribution = struct;
%
%     %get distributions
%     fit_proteinHistoryToUse = samples.fit_proteinHistory(startIteration:iterations,:);
%     fit_proteinHistoryToUse = fit_proteinHistoryToUse(sampleIndexToUse,:);
%     fitMean = mean(fit_proteinHistoryToUse);
%     fitSigma = std(fit_proteinHistoryToUse);
%     sFit = sort(fit_proteinHistoryToUse);
%     fitPercentiles = zeros(length(percentiles),timepoints);
%     for x = 1:timepoints
%         for m = 1:length(percentiles)
%             fitPercentiles(m,x) = getPercentile(sFit(:,x),percentiles(m));
%         end
%     end
%     fitMedian = zeros(timepoints,1);
%     fitUpperQ = zeros(timepoints,1);
%     fitLowerQ = zeros(timepoints,1);
%     for x = 1:timepoints
%         fitMedian(x) = getPercentile(sFit(:,x),50);
%         fitLowerQ(x) = getPercentile(sFit(:,x),25);
%         fitUpperQ(x) = getPercentile(sFit(:,x),75);
%     end
%     fitDistribution.mean = fitMean;
%     fitDistribution.standardDeviation = fitSigma;
%     fitDistribution.median = fitMedian;
%     fitDistribution.lowerQuartile = fitLowerQ;
%     fitDistribution.upperQuartile = fitUpperQ;
%     fitDistribution.percentiles = fitPercentiles;
%     posteriors.fit_proteinDistribution = fitDistribution;
% end

fitStruct = struct;

regression.type = regressionMethod;

if strcmpi(regressionMethod,'weightedleastsquares')
    phiStruct = struct;
    %sigmaHistory = sqrt(sigmaHistory);
    phiHistoryToUse = phiHistory(startIteration:iterations);
    phiHistoryToUse = phiHistoryToUse(sampleIndexToUse);
    sortedPhi = sort(phiHistoryToUse);
    phiPercentiles = zeros(length(percentiles),1);
    for m = 1:length(percentiles)
        phiPercentiles(m) = getPercentile(sortedPhi,percentiles(m));
    end
    m = getPercentile(sortedPhi,50);
    l = getPercentile(sortedPhi,25);
    u = getPercentile(sortedPhi,75);
    phiStruct.median = m;
    phiStruct.lowerQuartile = l;
    phiStruct.upperQuartile = u;
    phiStruct.percentiles = phiPercentiles;
    phiStruct.mean = mean(sortedPhi);
    phiStruct.standardDeviation = std(sortedPhi);
    posteriors.regressionWeightsPhi = phiStruct;
    
    %create Q from median of sampled distribution
    q = repmat(regressionWeights.^(-phiStruct.median),replicates,1);
    regression.Q = diag(q);
end

if strfind(profileInfo.modelType,'mRNA')
    %birth rates and initial exp
    maxComponents = length(posteriors.switchDistribution.means);
    Xmatrix = cell(maxComponents+1,1);
    for x = 1:(maxComponents+1)
        Xmatrix{x} = zeros(timepoints * replicates,x+1);
    end
    [initialExp, birthRates] = calculateModel_mRNA(timescale-timescaleShift,posteriors.switchDistribution.means-timescaleShift,posteriors.degradationRate_mRNA.mean,Y,timepoints,replicates,useDatapoint,Xmatrix,regression);
    fitStruct.M_0_meanModel = initialExp;
    fitStruct.taus_meanModel = birthRates;
    [initialExp, birthRates] = calculateModel_mRNA(timescale-timescaleShift,posteriors.switchDistribution.means-timescaleShift,posteriors.degradationRate_mRNA.median,Y,timepoints,replicates,useDatapoint,Xmatrix,regression);
    fitStruct.M_0_medianModel = initialExp;
    fitStruct.taus_medianModel = birthRates;
else
    %birth rates and initial exp
    maxComponents = length(posteriors.switchDistribution.means);
    Xmatrix = cell(maxComponents+1,1);
    for x = 1:(maxComponents+1)
        Xmatrix{x} = zeros(timepoints * replicates,x+2);
    end
    [P_0, M_0, birthRates] = calculateModel_protein(timescale-timescaleShift,posteriors.switchDistribution.means-timescaleShift,posteriors.degradationRate_mRNA.mean,posteriors.degradationRate_protein.mean,posteriors.alpha.mean,Y,timepoints,replicates,useDatapoint,Xmatrix,regression);
    fitStruct.M_0_meanModel = M_0;
    fitStruct.P_0_meanModel = P_0;
    fitStruct.taus_meanModel = birthRates;
    [P_0, M_0, birthRates] = calculateModel_protein(timescale-timescaleShift,posteriors.switchDistribution.means-timescaleShift,posteriors.degradationRate_mRNA.median,posteriors.degradationRate_protein.median,posteriors.alpha.median,Y,timepoints,replicates,useDatapoint,Xmatrix,regression);
    fitStruct.M_0_medianModel = M_0;
    fitStruct.P_0_medianModel = P_0;
    fitStruct.taus_medianModel = birthRates;
end

posteriors.modelFit = fitStruct;
% tausHistoryToUse = tausHistory(startIteration:iterations);
% tausHistoryToUse = tausHistoryToUse(sampleIndexToUse);
% specificTaus = getTausHistory(posteriors.switchDistribution.means',posteriors.switchDistribution.standardDeviations',tausHistoryToUse,swTimesHistoryToUse);
%
% brMeans = nan(posteriors.switchDistribution.switchNumber+1,1);
% brSigmas = nan(posteriors.switchDistribution.switchNumber+1,1);
% brPercentiles = nan(posteriors.switchDistribution.switchNumber+1,length(percentiles));
% brMedians = nan(posteriors.switchDistribution.switchNumber+1,1);
% brLowerQs = nan(posteriors.switchDistribution.switchNumber+1,1);
% brUpperQs = nan(posteriors.switchDistribution.switchNumber+1,1);
%
% if size(specificTaus,1) > 100
%     for x = 1:(posteriors.switchDistribution.switchNumber+1)
%         usableBirthRates = specificTaus(:,x);
%         brMeans(x) = mean(usableBirthRates);
%         brSigmas(x) = std(usableBirthRates);
%         sBR = sort(usableBirthRates);
%         for m = 1:length(percentiles)
%             brPercentiles(x,m) = getPercentile(sBR,percentiles(m));
%         end
%         brMedians(x) = getPercentile(sBR,50);
%         brLowerQs(x) = getPercentile(sBR,25);
%         brUpperQs(x) = getPercentile(sBR,75);
%     end
% end
% birthRatesStruct.mean = brMeans;
% birthRatesStruct.standardDeviation = brSigmas;
% birthRatesStruct.median = brMedians;
% birthRatesStruct.lowerQuartile = brLowerQs;
% birthRatesStruct.upperQuartile = brUpperQs;
% birthRatesStruct.percentile = brPercentiles;
%
% posteriors.taus = birthRatesStruct;
% posteriors.M_0 = M_0Struct;
% if strcmpi(gene.modelType,'protein');
%     posteriors.P_0 = P_0Struct;
% end

%log likelihood
likStruct = struct;
lLikelihoodHistoryToUse = lLikelihoodHistory(startIteration:iterations);
lLikelihoodHistoryToUse = lLikelihoodHistoryToUse(sampleIndexToUse);
sortedLik = sort(lLikelihoodHistoryToUse);
likPercentiles = zeros(length(percentiles),1);
for m = 1:length(percentiles)
    likPercentiles(m) = getPercentile(sortedLik,percentiles(m));
end
m = getPercentile(sortedLik,50);
l = getPercentile(sortedLik,25);
u = getPercentile(sortedLik,75);
likStruct.median = m;
likStruct.lowerQuartile = l;
likStruct.upperQuartile = u;
likStruct.percentiles = likPercentiles;
likStruct.mean = mean(sortedLik);
likStruct.standardDeviation = std(sortedLik);
posteriors.logLikelihood = likStruct;

%29.07.2014
%TEMPORARY REMOVE
%     changeUp = cell(maxSwitches+1,1);
%     changeDown = cell(maxSwitches+1,1);
%     changeUpBurnIn = zeros(maxSwitches+1,1);
%     changeDownBurnIn = zeros(maxSwitches+1,1);
%     changeUpMean = zeros(maxSwitches+1,1);
%     changeDownMean = zeros(maxSwitches+1,1);
%     for x = 1:(maxSwitches+1)
%         changeUp{x} = dimChangeUp( isnan(dimChangeUp(:,x)) == 0,x);
%         validUp = dimChangeUp(1:(startIteration-1),x);
%         changeUpBurnIn(x) = mean( validUp(isnan(validUp) == 0) );
%         validUp = dimChangeUp(startIteration:iterations,x);
%         changeUpMean(x) = mean( validUp(isnan(validUp) == 0) );
%         changeDown{x} = dimChangeDown( isnan(dimChangeDown(:,x)) == 0,x);
%         validDown = dimChangeDown(1:(startIteration-1),x);
%         changeDownBurnIn(x) = mean( validDown(isnan(validDown) == 0) );
%         validDown = dimChangeDown(startIteration:iterations,x);
%         changeDownMean(x) = mean( validDown(isnan(validDown) == 0) );
%     end
%     samples.dimChangeUp = changeUp;
%     samples.dimChangeDown = changeDown;
%     %     fit.dimChangeUpBurnIn = changeUpBurnIn;
%     %     fit.dimChangeDownBurnIn = changeDownBurnIn;
%     %     fit.dimChangeUpMean = changeUpMean;
%     %     fit.dimChangeDownMean = changeDownMean;
%     samples.dimChangeUpBurnIn = changeUpBurnIn;
%     samples.dimChangeDownBurnIn = changeDownBurnIn;
%     samples.dimChangeUpMean = changeUpMean;
%     samples.dimChangeDownMean = changeDownMean;

%end

end

function [value] = getPercentile(data,percentile)
n = length(data);
%we know data is fine and sorted
%now get the percentiles
value = data(floor((n / 100) * percentile + 0.5));
end

function [birthRates] = getTausHistory(means,sDevs,birthRatesHistory,sTimesHistory)

birthRates = nan(length(birthRatesHistory),length(means)+1);

swNum = length(means);

count = 1;
for x = 1:length(birthRatesHistory)
    br = birthRatesHistory{x}';
    sTimes = sTimesHistory{x};
    if length(sTimes) == swNum
        if swNum == 0
            birthRates(count,:) = br;
            count = count + 1;
        elseif(length(means) == length(sTimes)) && (length(means) == length(sDevs))
            %we know we have the same number of switches, now do those switches match with our fitted switches
            if sum( (sTimes >= (means - (1.96 .* sDevs))) .* (sTimes <= (means + (1.96 .* sDevs))) ) == swNum
                %we have the correct number of matching switches...include this set of birthRates
                birthRates(count,:) = br;
                count = count + 1;
            end
        else
            disp('Incorrect mean/sDevs/sTimes vector');
            means
            sDevs
            sTimes
            swNum
            br
        end
    end
end

birthRates = birthRates(1:(count-1),:);

end
