# Supplementary material for: ReTrOS: a MATLAB toolbox for reconstructing transcriptional activity from gene and protein expression data
Source: BMC Bioinformatics. 2017 Jun 26;18:316. doi: 10.1186/s12859-017-1695-8 (PMC5485715; doi:10.1186/s12859-017-1695-8)
Supplement: Additional file 1 — Toolbox and data. The MATLAB code for running ReTrOS toolbox. This also includes the data used in the illustrative examples and the user manual that provides the instructions on how to run the toolbox. (ZIP 52838 kb) [file 12859_2017_1695_MOESM1_ESM.zip › ReTrOS-master/ReTrOSv5.4/switch/getSwitchFit.m]

function [f x h baseline mus sigmas heights] = getSwitchFit(switchSamples,timescale,estimationPoints,switchDelay,baselineFactor,isGMM,isPlot)

%first get density estimate
points = estimationPoints;
%incSize = (timescale(end)-timescale(1)) / points;

%samples = [switchSamples{ startIteration:end }];
samples = [switchSamples{:}];

if isempty(samples)
    disp('No switch samples');
    f = zeros(points,1);
    x = zeros(points,1);
    h = [];
    baseline = zeros(points,1);
    mus = [];
    sigmas = [];
    heights = [];
    return;
end


minSwTimes = timescale(1) + switchDelay;
maxSwTimes = timescale(end) - switchDelay;
% minSwTimes = 3*(timescale(2) - timescale(1))/2;
% maxSwTimes = timescale(end) - (3*(timescale(2) - timescale(1))/2);
% minSwTimes = 3/2;
% maxSwTimes = timescale(end) - (3/2);


deltaTime = zeros(1,length(timescale)-1);
for x=1:length(deltaTime)
    deltaTime(x) = timescale(x+1) - timescale(x);
end
timePerTimepoint = min(deltaTime);

% % Should the density be weighted by the size of transcriptional jump
% % Possible not if the rates are somewhat specified by the RJ gemoetrical
% % mean criteria
% bData = cell(maxSwitches+1,1);
% for x = 1:(maxSwitches + 1)
%     bData{x} = zeros(usableIterations,1) * NaN;
% end
% for x = 1:usableIterations
%     currBData = rates{startIteration + x - 1};
%     for y = 1:length(currBData)
%         bData{y}(x) = currBData(y);
%     end
% end
% bmatrix = nan(usableIterations, maxSwitches+1);
% for x = 1:(maxSwitches + 1)
%     bmatrix(:,x) = bData{x};
% end
%     
%     
%  swData = cell(maxSwitches,1);
% for x = 1:maxSwitches
%     swData{x} = zeros(usableIterations,1) * NaN;
% end
% 
% for x = 1:usableIterations
%     currSwData = switchSamples{startIteration + x - 1};
%     for y = 1:length(currSwData)
%         swData{y}(x) = currSwData(y);
%     end
% end   
% swmatrix = nan(usableIterations, maxSwitches);
% for x = 1:(maxSwitches)
%     swmatrix(:,x) = swData{x};
% end
% 
% % bdiff = (abs(bmatrix(:,2:end) - bmatrix(:,1:(end-1)))).^2;
% % bdiff_vec = reshape(bdiff, numel(bdiff), 1);
% % sw_vec = reshape(swmatrix, 1, numel(swmatrix));
% % bdiff_vec = bdiff_vec(~isnan(bdiff_vec));
% % sw_vec = sw_vec(~isnan(sw_vec));
% % bweights = (bdiff_vec)/sum((bdiff_vec));
% % n = length(sw_vec);
% % [f x h] = ksdensity(sw_vec, linspace(timescale(1),timescale(end),points),'weights', bweights);

% or if not
%[f x h] = ksdensity(samples,linspace(timescale(1),timescale(end),points));%, 'support', [timescale(1) timescale(end)]);
%h = (points / (timescale(end)-timescale(1))) ^ -0.4;

%oversmoothing bandwidth for Gaussian kernel as given in Scott (1992), equation 6.66 and section 6.5.1.2
h_oversmooth = 1.14 * sqrt(var(samples)) * (length(samples) ^ (-1/5));

h = testBandwidth(h_oversmooth,samples,timescale);
[f x] = ksdensity(samples,linspace(timescale(1),timescale(end),points),'kernel', 'normal','width',h);%, 'support', [timescale(1) timescale(end)]);
n = length(samples);


funif = nan(1, length(x));
xunif = linspace(minSwTimes, maxSwTimes, n);
for i = 1:length(x)
    funif(i) = sum(normpdf((x(i) - xunif)/h))/(n*h);
end

% have a baseline percentage, of which the density must be above
baseline = max(funif .* baselineFactor,0);
% baseline = 1/(maxSwTimes - minSwTimes);
% [p idx] = findpeaks(f,'sortstr','descend');

origF = f;

%30.07.2014
%Actually remove baseline from density, rather than setting to 0 if below
%f = max(f .* (baseline <= f),0);
f = max(f - baseline,0);

auc_f = trapz(x,f);
% are we fitting a mixture model to more than 5% of the overall density
if auc_f < 0.05/2 
    disp('Mixture model cannot be fitted to density less than 2.5% of overall switch density')
    disp('Not fitting mixture model')
    f = zeros(points,1);
    x = zeros(points,1);
    baseline = zeros(points,1);
    mus = [];
    sigmas = [];
    heights = [];
    return;
end
[p idx] = getPeaks(f);
% disp(p)
%remove all peaks which are < X% of largest peak
%once we have a good estimate of the noise/baseline we WONT want to do this
%no need now we have the uniform + %age function for baseline
% bigP = find(p( p / p(1) >= 0) );
% % bigP = find(p( p >= baselineMax) );
% p = p(bigP);
% idx = idx(bigP);

bigIdx = idx;

% For flat distributions the baseine will be very high and associated peaks
% very small
% Therefore discard any peak that is less than 0.2*baseline, may want
% increasing - is there a general rule one could use
% baseP = find(p(p >= 0*baseline));

% p = p(baseP);
% idx = idx(baseP);
% bigIdx = idx;

    
mus = x(idx);
%we now need to check if any switches are too close
m = 1;

while m < length(p)
    extremes = getFullWidthHalfMaximum(idx(m),p(m),f);
    if extremes(1) == 0 || extremes(2) == 0
        overlaps = 1:p;
    else
        %%% this *can* cause index out of bounds
        % Attempted to access x(1001); index out of bounds because numel(x)=1000.
        withinEx = ( mus >= x(extremes(1)) ) .* ( mus <= x(extremes(2)));
        %%%
        withinTime = ( mus >= (mus(m) - switchDelay) ) .* ( mus <= (mus(m) + switchDelay));
        within = withinEx + withinTime;
        overlaps = find( within >= 1);
    end
    if length(overlaps) > 1
        %we want to remove those indicies which overlap with switch m (can only be AFTER index m)
        keep = setdiff(1:length(p), setdiff(overlaps,1:m) );
        p = p(keep);
        idx = idx(keep);
        mus = mus(keep);
    end
    m = m+1;
end

numPeaks = length(p);
idx = sort(idx,'ascend');

%just set the troughs to be halfway between subsequent switches
tIdx = zeros(numPeaks+1,1);
tIdx(1) = 1;
tIdx(end) = length(x);

for i = 2:numPeaks
    %we want to take the minimum value between the two switches, NOT the mid point index
%     offset = idx(i-1);
%     [minValue minIdx] = min( f(idx(i-1):idx(i)) );
%     tIdx(i) = minIdx + offset -1;

    %we will actually take the mid point, as if the pdf is non-0 then it is now part of a peak at this point
    tIdx(i) = round((idx(i) - idx(i-1)) / 2 + idx(i-1));
end


mus = zeros(numPeaks,1);
sigmas = zeros(numPeaks,1);
heights = zeros(numPeaks,1);

% %fit a gaussian to each mode individually
for z = 1:numPeaks
    try
        %how about we shift the baseline, as it currently tries to fit to 0 baseline
        swF = f(tIdx(z):tIdx(z+1));
        swX = x(tIdx(z):tIdx(z+1));
        %sFit = fit(x(tIdx(z):tIdx(z+1))',swF','gauss1');
        [m idx] = max(swF);
        sFit = fit(swX',swF',createGaussEquation(swX(idx)));
        mus(z) = sFit.b;
        sigmas(z) = sFit.c;
        heights(z) = sFit.a;
        
        if isPlot
            figure('windowstyle','docked');
            plot(swX,swF,'b');
            hold on;
            plot(swX,normFunc(swX,mus(z),sigmas(z),heights(z)),'-r');
            title(['Start point: ' num2str(swX(idx)) ' Mean: ' num2str(mus(z))]);
        end
    catch
        disp('Cannot create fit - individual gaussian');

        mus = [];
        sigmas = [];
        heights = [];
        return;
    end
end

%check for overlaps between gaussians
%minSw = mus - 1.96 * sigmas;
%maxSw = mus + 1.96 * sigmas;
minSw = mus - 1 * sigmas;
maxSw = mus + 1 * sigmas;
overlaps = zeros(numPeaks-1,1);

for c = 1:(numPeaks-1)
    overlaps(c) = maxSw(c) > minSw(c+1);
end

if sum(overlaps) > 0
    numPeaks = numPeaks - sum(overlaps);
    newT = zeros(numPeaks+1,1);

    newT(1) = 1;
    newT(end) = points;

    currT = 2;
    for c = 1:length(overlaps)
        if ~overlaps(c)
            newT(currT) = tIdx(c+1);
            currT = currT + 1;
        end
    end
    tIdx = newT;

    mus = zeros(numPeaks,1);
    sigmas = zeros(numPeaks,1);
    heights = zeros(numPeaks,1);
    for z = 1:numPeaks
        try
            %how about we shift the baseline, as it currently tries to fit to 0 baseline
            swF = f(tIdx(z):tIdx(z+1));
            swX = x(tIdx(z):tIdx(z+1));
            %sFit = fit(x(tIdx(z):tIdx(z+1))',swF','gauss1');
            [m idx] = max(swF);
            sFit = fit(swX',swF',createGaussEquation(swX(idx)));
            mus(z) = sFit.b;
            sigmas(z) = sFit.c;
            heights(z) = sFit.a;
        catch
            disp('Cannot create fit - individual gaussian');

            mus = [];
            sigmas = [];
            heights = [];
            return;
        end
    end
end


if isGMM
    disp('fitting a mixture model');
    %try fitting a mixture
    %however, we wont let the means be selected - we will use the existing means from the individual fits
    try
        indSigmas = sigmas;
        indHeights = heights;
        sFit = fit(x', f', createGaussFixedMeanEquation(mus,indSigmas,indHeights));
        for m = 1:numPeaks
            sigmas(m) = getfield(sFit,['c' int2str(m)]);
            heights(m) = getfield(sFit,['a' int2str(m)]);
        end
    catch
        disp('Cannot create fit - mixture of gaussians');
        mus = [];
        sigmas = [];
        heights = [];
        return;
    end
end

%sort the means
[sMus idx] = sort(mus);
sSigmas = zeros(numPeaks,1);
sHeights = zeros(numPeaks,1);

for m = 1:numPeaks
    sSigmas(m) = sigmas(idx(m));
    sHeights(m) = heights(idx(m));
end
mus = sMus;
sigmas = sSigmas;
heights = sHeights;


if isPlot
    figure('Name','Switch fitting','NumberTitle','off','WindowStyle','docked');
    subplot(3,1,1)
    plot(samples, 1:length(samples), 'b.', 'markersize', 1)
    ylim([0 length(samples)])
    xlim([timescale(1) timescale(end)]);

    subplot(3,1,2);
    plot(x,origF,'b','linewidth',2);
    hold on;
    plot(x,baseline,'g','linewidth',2);
    hold off;
    subplot(3,1,3);
%     plot(x,f);
    hold on;
    if isGMM
        plot(x,normFunc(x,mus,sigmas,heights),'r','linewidth',2);
    else
        for z = 1:numPeaks
            sF = heights(z) * exp( -((x-mus(z)).^2/(2 *sigmas(z).^2)));
            plot(x,sF,'r');
        end
    end
    plot(x(bigIdx),f(bigIdx),'og','linewidth',1.5);
    plot(x(idx),f(idx),'or','linewidth',1.5);
    plot(x(tIdx),f(tIdx),'ok','linewidth',1.5);
    hold off;
end

% disp(numPeaks)

end

function [ftype] = createGaussEquation(suggestMu)

%gauss1 model
eqn = 'a*exp(-((x-b)^2/(2*c^2)))';

foptions = fitoptions('Method','NonlinearLeastSquares','Lower',zeros(3,1),'StartPoint',[1 suggestMu 1]);
ftype = fittype(eqn,'options',foptions);

end

function [ftype] = createGaussFixedMeanEquation(mus,suggestSigma,suggestHeight)

numCoeffs = length(mus) * 2;

eqn = '';

coeffStr = cell(numCoeffs,1);
for x = 1:(length(mus)-1)
    eqn = [eqn 'a' int2str(x) '*exp(-((x-' num2str(mus(x)) ')^2/(2*c' int2str(x) '^2)))+'];
    coeffStr{x*2-1} = ['a' int2str(x)];
    coeffStr{x*2} = ['c' int2str(x)];
end

%last one
eqn = [eqn 'a' int2str(numCoeffs / 2) '*exp(-((x-' num2str(mus(end)) ')^2/(2*c' int2str(numCoeffs / 2) '^2)))'];
coeffStr{numCoeffs-1} = ['a' int2str(numCoeffs / 2)];
coeffStr{numCoeffs} = ['c' int2str(numCoeffs / 2)];

suggestStarts = nan(numCoeffs,1);
for x = 1:length(mus)
    suggestStarts(x*2-1) = suggestHeight(x);
    suggestStarts(x*2) = suggestSigma(x);
end
% suggestStarts = rand(numCoeffs,1);
foptions = fitoptions('Method','NonlinearLeastSquares','Lower',zeros(numCoeffs,1),'Startpoint',suggestStarts);
ftype = fittype(eqn,'options',foptions,'coefficients',coeffStr);
end

function [peaks loc] = getPeaks(f)

%we'll have a neighbourhood of 7, rather than 3
neighbourhood = 9;
nHalf = floor(neighbourhood / 2);
pks = zeros(length(f),1);
for x = (nHalf+1):(length(f)-nHalf)
    if max(f( (x-nHalf):(x+nHalf) ) ) == f(x) && f(x) > 0
        %this is a local peak
        pks(x) = 1;
    end
end

pks = find(pks);
peaks = f(pks);
loc = pks;

%sort by largest peak
[peaks idx] = sort(peaks,'descend');
nLoc = loc;
for x = 1:length(loc)
    nLoc(x) = loc(idx(x));
end
loc = nLoc;

end

function [extremes] = getFullWidthHalfMaximum(loc,peak, f)

halfPeak = peak / 2;
%we now need to find where the mid points lie
extremes = zeros(2,1);
%find mid-point to left
leftF = f(1:loc);
leftF = fliplr(leftF);
leftHalfPeak = find(leftF < halfPeak,1);
if ~isempty(leftHalfPeak)
    extremes(1) = loc - leftHalfPeak +1;
end

%find mid-point to right
rightF = f(loc:end);
rightHalfPeak = find(rightF < halfPeak,1);
if ~isempty(rightHalfPeak)
    extremes(2) = rightHalfPeak + loc-1;
end

end

function [hBest] = testBandwidth(h_oversmooth,samples,timescale)
%this function uses an implementation of unbiased cross-validation, as given in Scott (1992) equation 6.67

n = length(samples);
range = (timescale(end) - timescale(1)) * 1.01;
deltaTime = min(timescale(2:end)-timescale(1:(end-1)));
nbins = ceil(range*10/deltaTime); %1000;%ceil(range * 5 / deltaTime)
d = range / nbins;

bins = timescale(1):d:(d*(nbins-1)+timescale(1));
bins(1) = -inf;
bins(end) = inf;
counts = histc(samples,bins);
cnt = zeros(nbins,1);

%convert counts to distance
for i = 1:(nbins-1)
    for j = 0:(i-1)
        cnt(i-j+1) = cnt(i-j+1) + counts(i+1) * counts(j+1);
    end
    cnt(1) = cnt(1) + (counts(i+1) * (counts(i+1)-1))/2;
end

hTest = d:(d/10):h_oversmooth;

u = nan(length(hTest),1);

for i = 1:length(hTest)
    u(i) = bw_ucv(n,d,cnt,hTest(i));
end

[minU idx] = min(u);
hBest = hTest(idx);

end

function u = bw_ucv(n,d,counts,h)
%unbiased cross-validation function for bandwidth selection from: Multivariate Density Estimation: Theory, Practice, and Visualization (Scott 1992)) eqn 6.67
DELMAX = 1000;

nbin = length(counts);
delta = ((0:(nbin-1)) .* d ./ h) .^ 2;
term = exp(-delta / 4) - sqrt(8) * exp(-delta / 2);
delta = delta < DELMAX;
sumTerms = sum(term.*counts'.*delta);

u = 1 / (2 * n * h * sqrt(pi)) + sumTerms / (n*n*h * sqrt(pi));
end
