# Supplementary material for: ReTrOS: a MATLAB toolbox for reconstructing transcriptional activity from gene and protein expression data
Source: BMC Bioinformatics. 2017 Jun 26;18:316. doi: 10.1186/s12859-017-1695-8 (PMC5485715; doi:10.1186/s12859-017-1695-8)
Supplement: Additional file 1 — Toolbox and data. The MATLAB code for running ReTrOS toolbox. This also includes the data used in the illustrative examples and the user manual that provides the instructions on how to run the toolbox. (ZIP 52838 kb) [file 12859_2017_1695_MOESM1_ESM.zip › ReTrOS-master/ReTrOSv5.4/switch/nStateSwitchODE_protein.m]

function [mRNA protein] = nStateSwitchODE_protein(time,M_0,taus,delta_m,sTimes,P_0,alpha,delta_p)

%compute mRNA and protein ODE profiles using the linear model: alpha_0 * x_0 + ... + alpha_n * x_n
%NOTE: we have renamed alpha_0 to alpha_n as theta_0 to theta_n

nSwitches = length(sTimes);

%model alpha_0 .. x_n (for both ODEs)
theta = zeros(1,3 + nSwitches);
theta(1) = P_0;             %initial protein
theta(2) = M_0;             %initial mRNA
theta(3) = taus(1) / delta_m; %birth rate 1

for x = 2:(nSwitches + 1)
    theta(x+2) = (taus(x) - taus(x-1)) / delta_m;   %change in birth rates
end

%mRNA x_0 .. x_n
xm_0 = exp(-delta_m.*time);  %proportion of initial state remaining
xm_1 = 1-xm_0;                %proportion of initial state degraded

%protein x_0 ... x_n
delta_pm_inv = 1 / ((delta_p - delta_m)+eps);
delta_p_inv = 1 / delta_p;

xp_0 = exp(-delta_p .* time);
xp_1 = alpha / ((delta_p - delta_m)+eps) .* (exp(-delta_m .* time) - exp(-delta_p .* time));
xp_2 = alpha * (delta_p_inv .* (1-exp(-delta_p .* time)) - delta_pm_inv .* (exp(-delta_m .* time) - exp(-delta_p .* time)));

%compute profiles
mRNA = theta(2) * xm_0 + theta(3) * xm_1;
protein = theta(1) * xp_0 + theta(2) * xp_1 + theta(3) * xp_2;

for n = 1:nSwitches
    ind = time > sTimes(n);
    t = time - sTimes(n);
    mRNA = mRNA + (theta(n+3) .* ind) .* (1-exp(-delta_m*t));
    protein = protein + (theta(n+3) .* ind) .* alpha .* (delta_p_inv .* (1-exp(-delta_p.*t)) - delta_pm_inv .* (exp(-delta_m .* t) -exp(-delta_p .* t)));
end

end


% function [mRNA protein] = nStateSwitchProteinODE(time,M_0,taus,delta_m,sTimes,P_0,alpha,delta_p,obsIdx)
% 
% nSwitches = length(sTimes);
% 
% theta = zeros(1,2 + nSwitches);
% theta(1) = M_0;            %initial state
% theta(2) = taus(1) / delta_m; %birth rate 1
% 
% for x = 2:(nSwitches + 1)
%     theta(x+1) = (taus(x) - taus(x-1)) / delta_m;   %change in birth rates
% end
% 
% x_0 = exp(-delta_m).^time;  %proportion of initial state remaining
% x_1 = 1-x_0;                %proportion of initial state degraded
% 
% mRNA = theta(1) * x_0 + theta(2) * x_1;
% 
% for n = 1:nSwitches
%     ind = time > sTimes(n);
%     mRNA = mRNA + (theta(n+2) .* ind) .* (1-exp(-delta_m*(time - sTimes(n))));
% end
% 
% protein = P_0 .* exp(-delta_p .* time);
% 
% for y = 2:length(time)
%     protein(y) = protein(y) + alpha * exp(-delta_p * time(y)) * fastTrapz( time(1:y), exp(delta_p .* time(1:y)) .* mRNA(1:y) );
%     %protein(y) = protein(y) + alpha * exp(-delta_p * time(y)) * trapz(time(1:y),exp(delta_p .* time(1:y)) .* mRNA(1:y));
%     %protein(y) = protein(y) + alpha * exp(-delta_p * time(y)) * quad(@(x)mRNAODE(x,M_0,taus,delta_m,sTimes,delta_p),time(1),time(y));
% end
% 
% mRNA = mRNA(obsIdx);
% protein = protein(obsIdx);
% 
% end
% 
% function z = fastTrapz(x,y)
% 
% z = sum(diff(x) .* (y(1:(end-1)) + y(2:end))/2);
% 
% end
% 
% function [x] = mRNAODE(time,M_0,taus,delta_m,sTimes,delta_p)
% 
% nSwitches = length(sTimes);
% 
% theta = zeros(1,2 + nSwitches);
% theta(1) = M_0;            %initial state
% theta(2) = taus(1) / delta_m; %birth rate 1
% 
% for x = 2:(nSwitches + 1)
%     theta(x+1) = (taus(x) - taus(x-1)) / delta_m;   %change in birth rates
% end
% 
% x_0 = exp(-delta_m).^time;  %proportion of initial state remaining
% x_1 = 1-x_0;                %proportion of initial state degraded
% 
% mRNA = theta(1) * x_0 + theta(2) * x_1;
% 
% for n = 1:nSwitches
%     ind = time > sTimes(n);
%     mRNA = mRNA + (theta(n+2) .* ind) .* (1-exp(-delta_m*(time - sTimes(n))));
% end
% 
% x = exp(delta_p .* time) .* mRNA;
% 
% end
