# Supplementary material for: ReTrOS: a MATLAB toolbox for reconstructing transcriptional activity from gene and protein expression data
Source: BMC Bioinformatics. 2017 Jun 26;18:316. doi: 10.1186/s12859-017-1695-8 (PMC5485715; doi:10.1186/s12859-017-1695-8)
Supplement: Additional file 1 — Toolbox and data. The MATLAB code for running ReTrOS toolbox. This also includes the data used in the illustrative examples and the user manual that provides the instructions on how to run the toolbox. (ZIP 52838 kb) [file 12859_2017_1695_MOESM1_ESM.zip › ReTrOS-master/ReTrOSv5.4/switch/plotSwitch.m]

function [] = plotSwitch(varargin)

if length(varargin) == 4
    fullFit = false;
elseif length(varargin) == 5
    fullFit = true;
else
    error('plotSwitch:argCheck','Invalid input parameters');
end
profile = varargin{1};
posteriors = varargin{2};
params = varargin{3};
figHandle = varargin{4};

if isempty(figHandle)
    figHandle = figure;
end

% timepointsUsed = fit.algorithmParameters.timepointsUsed;
% replicatesUsed = fit.algorithmParameters.replicatesUsed;
name = profile.profileName;
timescale = profile.timescale;
timepoints = length(timescale);
replicates = profile.replicates;
maskedSamples = params.maskedSamples;
% averageReplicates = fit.algorithmParameters.averageReplicates;
maxSwitches = params.maxSwitches;
confidence = params.confidence;
iterations = params.iterations;
burnIn = params.burnIn;
startIteration = params.startIteration;
percentiles = params.percentiles;
estimationPoints = params.estimationPoints;
maxSamplesToPlot = params.maxSamplesToPlot;
modelType = profile.modelType;
Y = profile.data;
timeResolution = 100;

regression.type = params.regressionMethod;
if strcmpi(regression.type,'weightedleastsquares')
    regression.weights = params.regressionWeights;
    q = repmat(regression.weights.^(-posteriors.regressionWeightsPhi.median),replicates,1);
    regression.Q = diag(q);
end

%new parameter determining which specific samples to use (defaults to all, but allows the user to mark specific samples either as missing or outliers)
useDatapoint = profile.useDatapoint;

% useSample(maskedSamples) = 0;
% maskedD = nan(1,timepoints*replicates);
% maskedD(maskedSamples) = data(maskedSamples);
% maskedData = reshape(maskedD,timepoints,replicates)';

Y(useDatapoint==0) = NaN;

data = reshape(Y',timepoints,replicates)';

if replicates == 1
    medianProfile = data;
else
    %due to the missing values, we'll have to do it on a timepoint basis
    medianProfile = median(data);
    for m = find(isnan(medianProfile))
        medianProfile(m) = median(data(data(:,m)>=0,m));
    end
end

%get ylims
minData = min(min(data));
maxData = max(max(data));
yLims = [minData * 0.9, maxData * 1.1];

lowerData = zeros(1,timepoints);
upperData = zeros(1,timepoints);
for x = 1:timepoints
    lowerData(x) = min(data(:,x));
    upperData(x) = max(data(:,x));
end

%extract out data we need
swTimes = posteriors.switchDistribution.means;
swSigmas = posteriors.switchDistribution.standardDeviations;
swWeights = posteriors.switchDistribution.weights;
swFunction = posteriors.switchDistribution.function;
% swFunction = fit.posteriors.switchDistribution.function;
swEstimationPoints = linspace(timescale(1),timescale(end),estimationPoints);%fit.posteriors.switchDistribution.estimationPoints;
% swBaseline = fit.posteriors.switchDistribution.baseline;
% fitMean = fit.posteriors.fitDistribution.mean;
% fitStd = fit.posteriors.fitDistribution.standardDeviation;
%do we have the full fit (inc. chain samples) or just the posteriors


if strfind(modelType,'mRNA')
    if fullFit
        samples = varargin{5};
        swTimesHistory = samples.swTimesHistory;
        %         lLikelihood = posteriors.logLikelihood;
        %         lLikelihoodHistory = samples.logLikelihoodHistory;
        degRateHistory = samples.degradationRate_mRNAHistory;
        %initialExpHistory = fit.samples.initialExpHistory;
        sigma2History = samples.sigma2History;
        mainPlotCols = 3;
        cols = mainPlotCols + 1;
        rows = 3;
    else
        mainPlotCols = 1;
        cols = 1;
        rows = 2;
    end
    %adjustedTimescale = sort([timescale swTimes']);
    %adjustedProfile = nStateSwitchODE(adjustedTimescale,initialExp,birthRates,degRate,swTimes);
    
    %get the names of the profile
    
    %scrsz = get(0,'ScreenSize');
    %figure('Name',['ReTrOS-switch: ' name],'NumberTitle','off','Position',[scrsz(3)/4 scrsz(4)/4 scrsz(3)*0.5 scrsz(4)*0.5],'WindowStyle','docked');
    
    figure(figHandle);
    clf(figHandle);
    set(figHandle,'Name',['ReTrOS-switch: ' name],'NumberTitle','off');
    
    mainArea = 1:mainPlotCols;
    subplot(rows,cols,mainArea);
    dataCol = 'b';
    fillCol = [0.65 0.65 1];
    %fill function plots a single filled polygon, such that x1 is connected to xn (last point in vector)
    %therefore the last half of the x vector is reversed to do the top side of the polygon, and upper bound of data is reversed
    
    %check to see if we ignore all data for single timepoint
    hasData = lowerData>=0;
    if replicates > 1
        patch = fill( [timescale(hasData) fliplr(timescale(hasData))], [lowerData(hasData) fliplr(upperData(hasData))], fillCol); %final parameter is colour
        set(patch,'EdgeColor','none');%,'FaceAlpha',0.5); % makes the polygon transparent
    end
    hold on;
    %plot median profile
    plot(timescale,medianProfile,dataCol,'linewidth',2);
    for x = 1:replicates
        for y = 1:timepoints
            plot(timescale(y),data(x,y),[dataCol 'o'],'MarkerSize',4);
        end
    end
    
    %plot the ignored data
    % for x = 1:replicates
    %     for y = 1:timepoints
    %         plot(timescale(y),maskedData(x,y),'ko','MarkerSize',4);
    %     end
    % end
    
    title(name,'Interpreter','none');
    
    
    % %plot model profile
    
    %plot(sort([timescale swTimes']),nStateSwitchODE(sort([timescale swTimes'])-timescale(1), fit.posteriors.initialExpression.medianModel, fit.posteriors.birthRates.medianModel, fit.posteriors.degradationRate.median,swTimes-timescale(1)),'r','linewidth',2);
    Xmatrix = cell(length(swTimes)+1,1);
    for x = 1:(length(swTimes)+1)
        Xmatrix{x} = zeros(timepoints * replicates,x+1);
    end
    [M_0, taus] = calculateModel_mRNA(timescale-timescale(1),swTimes-timescale(1),posteriors.degradationRate_mRNA.median,Y,timepoints,replicates,useDatapoint,Xmatrix,regression);
    timeSw = unique([linspace(timescale(1),timescale(end),timeResolution) swTimes' timescale(end)]);
    plot(timeSw,nStateSwitchODE_mRNA(timeSw-timescale(1), M_0, taus, posteriors.degradationRate_mRNA.median,swTimes-timescale(1)),'k','linewidth',2);

    %plot switches
    for x = 1:length(swTimes)
        if taus(x+1) > taus(x)
            swCol = 'r';
        else
            swCol = 'g';
        end
        plot([swTimes(x) swTimes(x) ], [minData maxData],swCol,'LineWidth',2)
        plot([swTimes(x) - confidence*swSigmas(x) swTimes(x) - confidence*swSigmas(x) ], [minData maxData],['--' swCol],'linewidth',2)
        plot([swTimes(x) + confidence*swSigmas(x) swTimes(x) + confidence*swSigmas(x) ], [minData maxData],['--' swCol],'linewidth',2)
    end
    xlim([timescale(1) timescale(end)]);
    ylim(yLims);
    %xlabel('Timescale (hours)');
    ylabel('mRNA expression');
    hold off;
    
    
    %swiches PDF
    
    mainArea = (cols+1):(cols+mainPlotCols);
    subplot(rows,cols,mainArea);
    %plot the switch fits (gaussian)
    switchNum = length(swTimes);
    
    sFit = normFunc(swEstimationPoints,swTimes,swSigmas,swWeights);
    for z = 1:switchNum
        %colour the portion of the gaussian used to calculate switch size/strength
        l = swTimes(z) - confidence * swSigmas(z);
        u = swTimes(z) + confidence * swSigmas(z);
        idx = (swEstimationPoints >= l) .* (swEstimationPoints <= u);
        x1 = swEstimationPoints(idx == 1);
        x = [x1 fliplr(x1)];
        y1 = sFit(idx == 1)';
        y = [y1 zeros(1,length(x1))];
        
        if taus(z+1) > taus(z)
            swCol = [1 0.5 0.5];
        else
            swCol = [0.5 1 0.5];
        end
        p = fill(x, y,swCol);
        set(p,'edgecolor','none');%,'facealpha',0.5);
        hold on;
    end
    plot(swEstimationPoints,sFit,'k','linewidth',2);
    plot(swEstimationPoints,swFunction,'b','linewidth',2);
    hold off;
    ylabel('Switch PDF');
    xlim([timescale(1) timescale(end)]);
    %     xlabel('Timescale in hours');
    
    
    if fullFit
        if iterations <= maxSamplesToPlot
            %switch samples
            mainArea = (cols*2+1):(cols*2+mainPlotCols);
            subplot(rows,cols,mainArea);
            
            swData = cell(maxSwitches,1);
            for x = 1:maxSwitches
                swData{x} = zeros(iterations,1) * NaN;
            end
            
            for x = 1:iterations
                %plot( ones(length(swTimesHistory{x}),1) * x,swTimesHistory{x},'o','MarkerSize',1);
                currSwData = swTimesHistory{x};
                for y = 1:length(currSwData)
                    swData{y}(x) = currSwData(y);
                end
            end
            for x = 1:maxSwitches
                plot(swData{x},'ob','MarkerSize',1);
                hold on;
            end
            
            %NOTE: we plot everything the 'wrong way round' and then rotate for efficient speed of plotting
            plot([startIteration-1 startIteration-1],[timescale(1) timescale(end)],'--k','linewidth',2);
            if iterations > 1
                xlim([1 iterations]);
            end
            
            %plot X% for each switch (+/- confidence SDs)
            for x = 1:length(swTimes)
                if taus(x+1) > taus(x)
                    swCol = 'r';
                else
                    swCol = 'g';
                end
                plot([startIteration iterations],[swTimes(x) swTimes(x)],swCol,'linewidth',2);
                plot([startIteration iterations],[swTimes(x) - confidence*swSigmas(x) swTimes(x) - confidence*swSigmas(x)],['--' swCol],'linewidth',2);
                plot([startIteration iterations],[swTimes(x) + confidence*swSigmas(x) swTimes(x) + confidence*swSigmas(x)],['--' swCol],'linewidth',2);
            end
            view(-90,90);
            set(gca,'ydir','reverse');
            ylim([timescale(1) timescale(end)]);
            ylabel('Timescale (hours)');
            xlabel('Switch samples');
            hold off;
            
            
            %             subplot(rows,cols,cols);
            %             %just plot likelihood history
            %             plot(lLikelihoodHistory);
            %             hold on;
            %             maxL = max(lLikelihoodHistory(startIteration:iterations));
            %             minL = min(lLikelihoodHistory(startIteration:iterations));
            %             plot([startIteration-1 startIteration-1],[minL maxL],'--k','linewidth',2);
            %             %median + percentiles
            %             plot([startIteration iterations],[lLikelihood.median lLikelihood.median],'k','linewidth',2);
            %             plot([startIteration iterations],[lLikelihood.lowerQuartile lLikelihood.lowerQuartile],'--k','linewidth',2);
            %             plot([startIteration iterations],[lLikelihood.upperQuartile lLikelihood.upperQuartile],'--k','linewidth',2);
            %             %mean + standard deviation
            %             plot([startIteration iterations],[lLikelihood.mean lLikelihood.mean],'r','linewidth',2);
            %             plot([startIteration iterations],[(lLikelihood.mean - confidence * lLikelihood.standardDeviation) (lLikelihood.mean - confidence * lLikelihood.standardDeviation)],'--r','linewidth',2);
            %             plot([startIteration iterations],[(lLikelihood.mean + confidence * lLikelihood.standardDeviation) (lLikelihood.mean + confidence * lLikelihood.standardDeviation)],'--r','linewidth',2);
            %             hold off;
            %             title('Log Likelihood');
            %             %set the y limits based on burn in period
            %             minLMult = 0.9;
            %             if minL < 0
            %                 minLMult = 1.1;
            %             end
            %             maxLMult = 1.1;
            %             if maxL < 0
            %                 maxLMult = 0.9;
            %             end
            %             ylim([minL*minLMult maxL*maxLMult]);
            %             %set(gca,'OuterPosition',[mainPlotWidth 0.5 (1 / cols) 0.5]);
            
            %sigma history
            subplot(rows,cols,cols);
            if strcmpi(params.regressionMethod,'leastsquares')
                plot(sigma2History);
                hold on;
                maxS = max(sigma2History(startIteration:iterations));
                minS = min(sigma2History(startIteration:iterations));
                plot([startIteration-1 startIteration-1],[minS maxS],'--k','linewidth',2);
                %median + percentiles
                plot([startIteration iterations],[posteriors.sigma2.median posteriors.sigma2.median],'k','linewidth',2);
                plot([startIteration iterations],[posteriors.sigma2.lowerQuartile posteriors.sigma2.lowerQuartile],'--k','linewidth',2);
                plot([startIteration iterations],[posteriors.sigma2.upperQuartile posteriors.sigma2.upperQuartile],'--k','linewidth',2);
                %mean + standard deviation
                plot([startIteration iterations],[posteriors.sigma2.mean posteriors.sigma2.mean],'r','linewidth',2);
                plot([startIteration iterations],[(posteriors.sigma2.mean - confidence * posteriors.sigma2.standardDeviation) (posteriors.sigma2.mean - confidence * posteriors.sigma2.standardDeviation)],'--r','linewidth',2);
                plot([startIteration iterations],[(posteriors.sigma2.mean + confidence * posteriors.sigma2.standardDeviation) (posteriors.sigma2.mean + confidence * posteriors.sigma2.standardDeviation)],'--r','linewidth',2);
                hold off;
                ylim([minS*0.9 maxS*1.1]);
                title('sigma^2');
                %set(gca,'OuterPosition',[(mainPlotWidth + 1 / cols) 0.5 (1 / cols) 0.5]);
            elseif strcmpi(params.regressionMethod,'weightedleastsquares')
                [hAx,hLine1,hLine2] = plotyy(1:iterations,sigma2History,1:iterations,samples.regressionWeightsPhiHistory);
                hLine1.LineStyle = '-';
                hLine2.LineStyle = '-';
                title('sigma^2 and phi');
            end
            
            %degradation rate
            subplot(rows,cols,cols*2);
            plot(degRateHistory);
            hold on;
            maxD = max(degRateHistory((iterations * burnIn+1):iterations));
            minD = min(degRateHistory((iterations * burnIn+1):iterations));
            plot([iterations * burnIn iterations * burnIn],[ minD maxD], '--k','linewidth',2);
            %median and percentiles
            plot([(iterations * burnIn)+1 iterations],[ posteriors.degradationRate_mRNA.median posteriors.degradationRate_mRNA.median], 'k','linewidth',2);
            plot([(iterations * burnIn)+1 iterations],[ posteriors.degradationRate_mRNA.lowerQuartile posteriors.degradationRate_mRNA.lowerQuartile], '--k','linewidth',2);
            plot([(iterations * burnIn)+1 iterations],[ posteriors.degradationRate_mRNA.upperQuartile posteriors.degradationRate_mRNA.upperQuartile], '--k','linewidth',2);
            %mean and standard deviation
            plot([(iterations * burnIn)+1 iterations],[posteriors.degradationRate_mRNA.mean posteriors.degradationRate_mRNA.mean],'r','linewidth',2);
            plot([(iterations * burnIn)+1 iterations],[(posteriors.degradationRate_mRNA.mean - confidence * posteriors.degradationRate_mRNA.standardDeviation) (posteriors.degradationRate_mRNA.mean - confidence * posteriors.degradationRate_mRNA.standardDeviation)],'--r','linewidth',2);
            plot([(iterations * burnIn)+1 iterations],[(posteriors.degradationRate_mRNA.mean + confidence * posteriors.degradationRate_mRNA.standardDeviation) (posteriors.degradationRate_mRNA.mean + confidence * posteriors.degradationRate_mRNA.standardDeviation)],'--r','linewidth',2);
            hold off;
            title('Degradation rate');
            ylim([minD*0.9 maxD*1.1]);
            %set(gca,'OuterPosition',[mainPlotWidth 0 (1 / cols) 0.5]);
            
            %model size frequencies
            subplot(rows,cols,cols*3);
            firstNonZero = find(posteriors.switchFrequency.frequencies>0,1,'first');
            lastNonZero = find(posteriors.switchFrequency.frequencies>0,1,'last');
            r = lastNonZero - firstNonZero;
            bar(posteriors.switchFrequency.frequencies(firstNonZero:lastNonZero));
            if r < 7
                set(gca,'xtick',1:(r+1),'xticklabel',(firstNonZero-1):(lastNonZero-1));
            elseif r < 14
                set(gca,'xtick',1:2:(r+1),'xticklabel',(firstNonZero-1):2:(lastNonZero-1));
            else
                set(gca,'xtick',1:3:(r+1),'xticklabel',(firstNonZero-1):3:(lastNonZero-1));
            end
            xlim([0 r+2]);
            title('Model size frequency');
            xlabel('Number of switches');
        else
            %switch samples (thinned)
            
            samplesToPlot = round(linspace(1,iterations,params.maxSamplesToPlot));
            startIterationIdx = find(startIteration < samplesToPlot,1);
            
            mainArea = (cols*2+1):(cols*2+mainPlotCols);
            subplot(rows,cols,mainArea);
            
            swData = cell(maxSwitches,1);
            for x = 1:maxSwitches
                swData{x} = zeros(maxSamplesToPlot,1) * NaN;
            end
            
            count = 1;
            for x = samplesToPlot
                %plot( ones(length(swTimesHistory{x}),1) * x,swTimesHistory{x},'o','MarkerSize',1);
                currSwData = swTimesHistory{x};
                for y = 1:length(currSwData)
                    swData{y}(count) = currSwData(y);
                end
                count = count + 1;
            end
            for x = 1:maxSwitches
                plot(swData{x},'ob','MarkerSize',1);
                hold on;
            end
            
            %NOTE: we plot everything the 'wrong way round' and then rotate for efficient speed of plotting
            plot([startIterationIdx startIterationIdx],[timescale(1) timescale(end)],'--k','linewidth',2);
            if iterations > 1
                xlim([1 maxSamplesToPlot]);
            end
            
            %plot X% for each switch (+/- confidence SDs)
            for x = 1:length(swTimes)
                if taus(x+1) > taus(x)
                    swCol = 'r';
                else
                    swCol = 'g';
                end
                plot([startIterationIdx maxSamplesToPlot],[swTimes(x) swTimes(x)],swCol,'linewidth',2);
                plot([startIterationIdx maxSamplesToPlot],[swTimes(x) - confidence*swSigmas(x) swTimes(x) - confidence*swSigmas(x)],['--' swCol],'linewidth',2);
                plot([startIterationIdx maxSamplesToPlot],[swTimes(x) + confidence*swSigmas(x) swTimes(x) + confidence*swSigmas(x)],['--' swCol],'linewidth',2);
            end
            view(-90,90);
            set(gca,'ydir','reverse');
            ylim([timescale(1) timescale(end)]);
            ylabel('Timescale (hours)');
            xlabel('Switch samples (thinned)');
            hold off;
            
            %             subplot(rows,cols,cols);
            %             %just plot likelihood history
            %             plot(lLikelihoodHistory(samplesToPlot));
            %             hold on;
            %             maxL = max(lLikelihoodHistory(startIteration:iterations));
            %             minL = min(lLikelihoodHistory(startIteration:iterations));
            %             plot([startIterationIdx startIterationIdx],[minL maxL],'--k','linewidth',2);
            %             %median + percentiles
            %             plot([startIterationIdx maxSamplesToPlot],[lLikelihood.median lLikelihood.median],'k','linewidth',2);
            %             plot([startIterationIdx maxSamplesToPlot],[lLikelihood.lowerQuartile lLikelihood.lowerQuartile],'--k','linewidth',2);
            %             plot([startIterationIdx maxSamplesToPlot],[lLikelihood.upperQuartile lLikelihood.upperQuartile],'--k','linewidth',2);
            %             %mean + standard deviation
            %             plot([startIterationIdx maxSamplesToPlot],[lLikelihood.mean lLikelihood.mean],'r','linewidth',2);
            %             plot([startIterationIdx maxSamplesToPlot],[(lLikelihood.mean - confidence * lLikelihood.standardDeviation) (lLikelihood.mean - confidence * lLikelihood.standardDeviation)],'--r','linewidth',2);
            %             plot([startIterationIdx maxSamplesToPlot],[(lLikelihood.mean + confidence * lLikelihood.standardDeviation) (lLikelihood.mean + confidence * lLikelihood.standardDeviation)],'--r','linewidth',2);
            %             hold off;
            %             title('Log Likelihood (thinned)');
            %             %set the y limits based on burn in period
            %             minLMult = 0.9;
            %             if minL < 0
            %                 minLMult = 1.1;
            %             end
            %             maxLMult = 1.1;
            %             if maxL < 0
            %                 maxLMult = 0.9;
            %             end
            %             ylim([minL*minLMult maxL*maxLMult]);
            %             %set(gca,'OuterPosition',[mainPlotWidth 0.5 (1 / cols) 0.5]);
            
            %sigma history
            subplot(rows,cols,cols);
            if strcmpi(params.regressionMethod,'leastsquares')
                plot(sigma2History(samplesToPlot));
                hold on;
                maxS = max(sigma2History(startIteration:iterations));
                minS = min(sigma2History(startIteration:iterations));
                plot([startIterationIdx startIterationIdx],[minS maxS],'--k','linewidth',2);
                %median + percentiles
                plot([startIterationIdx maxSamplesToPlot],[posteriors.sigma2.median posteriors.sigma2.median],'k','linewidth',2);
                plot([startIterationIdx maxSamplesToPlot],[posteriors.sigma2.lowerQuartile posteriors.sigma2.lowerQuartile],'--k','linewidth',2);
                plot([startIterationIdx maxSamplesToPlot],[posteriors.sigma2.upperQuartile posteriors.sigma2.upperQuartile],'--k','linewidth',2);
                %mean + standard deviation
                plot([startIterationIdx maxSamplesToPlot],[posteriors.sigma2.mean posteriors.sigma2.mean],'r','linewidth',2);
                plot([startIterationIdx maxSamplesToPlot],[(posteriors.sigma2.mean - confidence * posteriors.sigma2.standardDeviation) (posteriors.sigma2.mean - confidence * posteriors.sigma2.standardDeviation)],'--r','linewidth',2);
                plot([startIterationIdx maxSamplesToPlot],[(posteriors.sigma2.mean + confidence * posteriors.sigma2.standardDeviation) (posteriors.sigma2.mean + confidence * posteriors.sigma2.standardDeviation)],'--r','linewidth',2);
                hold off;
                ylim([minS*0.9 maxS*1.1]);
                
                title('sigma^2 (thinned)');
            elseif strcmpi(params.regressionMethod,'weightedleastsquares')
                [hAx,hLine1,hLine2] = plotyy(1:length(samplesToPlot),sigma2History(samplesToPlot),1:length(samplesToPlot),samples.regressionWeightsPhiHistory(samplesToPlot));
                hLine1.LineStyle = '-';
                hLine2.LineStyle = '-';
                title('sigma^2 and phi (thinned)');
            end
            %set(gca,'OuterPosition',[(mainPlotWidth + 1 / cols) 0.5 (1 / cols) 0.5]);
            
            %degradation rate
            subplot(rows,cols,cols*2);
            plot(degRateHistory(samplesToPlot));
            hold on;
            maxD = max(degRateHistory((iterations * burnIn+1):iterations));
            minD = min(degRateHistory((iterations * burnIn+1):iterations));
            plot([startIterationIdx startIterationIdx],[ minD maxD], '--k','linewidth',2);
            %median and percentiles
            plot([startIterationIdx maxSamplesToPlot],[ posteriors.degradationRate_mRNA.median posteriors.degradationRate_mRNA.median], 'k','linewidth',2);
            plot([startIterationIdx maxSamplesToPlot],[ posteriors.degradationRate_mRNA.lowerQuartile posteriors.degradationRate_mRNA.lowerQuartile], '--k','linewidth',2);
            plot([startIterationIdx maxSamplesToPlot],[ posteriors.degradationRate_mRNA.upperQuartile posteriors.degradationRate_mRNA.upperQuartile], '--k','linewidth',2);
            %mean and standard deviation
            plot([startIterationIdx maxSamplesToPlot],[posteriors.degradationRate_mRNA.mean posteriors.degradationRate_mRNA.mean],'r','linewidth',2);
            plot([startIterationIdx maxSamplesToPlot],[(posteriors.degradationRate_mRNA.mean - confidence * posteriors.degradationRate_mRNA.standardDeviation) (posteriors.degradationRate_mRNA.mean - confidence * posteriors.degradationRate_mRNA.standardDeviation)],'--r','linewidth',2);
            plot([startIterationIdx maxSamplesToPlot],[(posteriors.degradationRate_mRNA.mean + confidence * posteriors.degradationRate_mRNA.standardDeviation) (posteriors.degradationRate_mRNA.mean + confidence * posteriors.degradationRate_mRNA.standardDeviation)],'--r','linewidth',2);
            hold off;
            title('Degradation rate (thinned)');
            ylim([minD*0.9 maxD*1.1]);
            
            %model size frequencies
            subplot(rows,cols,cols*3);
            firstNonZero = find(posteriors.switchFrequency.frequencies>0,1,'first');
            lastNonZero = find(posteriors.switchFrequency.frequencies>0,1,'last');
            r = lastNonZero - firstNonZero;
            bar(posteriors.switchFrequency.frequencies(firstNonZero:lastNonZero));
            if r < 7
                set(gca,'xtick',1:(r+1),'xticklabel',(firstNonZero-1):(lastNonZero-1));
            elseif r < 14
                set(gca,'xtick',1:2:(r+1),'xticklabel',(firstNonZero-1):2:(lastNonZero-1));
            else
                set(gca,'xtick',1:3:(r+1),'xticklabel',(firstNonZero-1):3:(lastNonZero-1));
            end
            xlim([0 r+2]);
            title('Model size frequency');
            xlabel('Number of switches');
        end
    else
        xlabel('Timescale (hours)');
    end
elseif strfind(modelType,'protein')
    if fullFit
        samples = varargin{5};
        swTimesHistory = samples.swTimesHistory;
        %     lLikelihood = fit.posteriors.logLikelihood;
        %     lLikelihoodHistory = fit.samples.logLikelihoodHistory;
        degRate_mRNAHistory = samples.degradationRate_mRNAHistory;
        degRate_proteinHistory = samples.degradationRate_proteinHistory;
        alphaHistory = samples.alphaHistory;
        %     M_0History = fit.samples.M_0History;
        %     P_0History = fit.samples.M_0History;
        sigma2History = samples.sigma2History;
        mainPlotCols = 3;
        cols = mainPlotCols + 1;
        rows = 4;
    else
        mainPlotCols = 1;
        cols = 1;
        rows = 3;
    end
    %adjustedTimescale = sort([timescale swTimes']);
    %adjustedProfile = nStateSwitchODE(adjustedTimescale,initialExp,birthRates,degRate,swTimes);
    
    %scrsz = get(0,'ScreenSize');
    %figure('Name',['ReTrOS-switch: ' name],'NumberTitle','off','Position',[scrsz(3)/4 scrsz(4)/4 scrsz(3)*0.5 scrsz(4)*0.5],'WindowStyle','docked');
    figure(figHandle);
    clf(figHandle);
    set(figHandle,'Name',['ReTrOS-switch: ' name],'NumberTitle','off');
    
    
    
    mainArea = 1:mainPlotCols;
    subplot(rows,cols,mainArea);
    dataCol = 'b';
    fillCol = [0.65 0.65 1];
    %fill function plots a single filled polygon, such that x1 is connected to xn (last point in vector)
    %therefore the last half of the x vector is reversed to do the top side of the polygon, and upper bound of data is reversed
    
    %check to see if we ignore all data for single timepoint
    hasData = lowerData>=0;
    if replicates > 1
        patch = fill( [timescale(hasData) fliplr(timescale(hasData))], [lowerData(hasData) fliplr(upperData(hasData))], fillCol); %final parameter is colour
        set(patch,'EdgeColor','none');%,'FaceAlpha',0.5); % makes the polygon transparent
    end
    hold on;
    %plot median profile
    plot(timescale,medianProfile,dataCol,'linewidth',2);
    for x = 1:replicates
        for y = 1:timepoints
            plot(timescale(y),data(x,y),[dataCol 'o'],'MarkerSize',4);
        end
    end
    
    % %plot the ignored data
    % for x = 1:replicates
    %     for y = 1:timepoints
    %         plot(timescale(y),maskedData(x,y),'ko','MarkerSize',4);
    %     end
    % end
    
    title(name,'Interpreter','none');
    
    
    % %plot model profile
    
    Xmatrix = cell(length(swTimes)+1,1);
    for x = 1:(length(swTimes)+1)
        Xmatrix{x} = zeros(timepoints * replicates,x+2);
    end
    
    [P_0, M_0, taus] = calculateModel_protein(timescale-timescale(1),swTimes-timescale(1),posteriors.degradationRate_mRNA.median,posteriors.degradationRate_protein.median,posteriors.alpha.median,Y,length(timescale),replicates,useDatapoint,Xmatrix,regression);
    
    timeSw = unique([linspace(timescale(1),timescale(end),timeResolution) swTimes' timescale(end)]);
    [mRNA, protein] = nStateSwitchODE_protein(timeSw-timescale(1),M_0,taus,posteriors.degradationRate_mRNA.median,swTimes-timescale(1),P_0,posteriors.alpha.median,posteriors.degradationRate_protein.median);
    plot(timeSw,protein,'k','linewidth',2);
    
    %plot switches
    for x = 1:length(swTimes)
        if taus(x+1) > taus(x)
            swCol = 'r';
        else
            swCol = 'g';
        end
        plot([swTimes(x) swTimes(x) ], [minData maxData],swCol,'LineWidth',2);
        plot([swTimes(x) - confidence*swSigmas(x) swTimes(x) - confidence*swSigmas(x) ], [minData maxData],['--' swCol],'linewidth',2);
        plot([swTimes(x) + confidence*swSigmas(x) swTimes(x) + confidence*swSigmas(x) ], [minData maxData],['--' swCol],'linewidth',2)
    end
    xlim([timescale(1) timescale(end)]);
    ylim([minData*0.9 maxData*1.1]);
    xlabel('Timescale in hours');
    ylabel('Protein expression');
    hold off;
    
    % set(gca,'OuterPosition',[0 0.5 mainPlotWidth 0.5]);
    
    %mRNA expression
    minmRNA = max(min(mRNA),0);
    maxmRNA = max(max(mRNA),0);
    
    mainArea = (cols+1):(cols+mainPlotCols);
    subplot(rows,cols,mainArea);
    plot(timeSw,mRNA,'k','linewidth',2);
    hold on;
    %plot switches
    for x = 1:length(swTimes)
        if taus(x+1) > taus(x)
            swCol = 'r';
        else
            swCol = 'g';
        end
        plot([swTimes(x) swTimes(x) ], [minmRNA maxmRNA],swCol,'LineWidth',2);
        plot([swTimes(x) - confidence*swSigmas(x) swTimes(x) - confidence*swSigmas(x) ], [minmRNA maxmRNA],['--' swCol],'linewidth',2);
        plot([swTimes(x) + confidence*swSigmas(x) swTimes(x) + confidence*swSigmas(x) ], [minmRNA maxmRNA],['--' swCol],'linewidth',2)
    end
    xlim([timescale(1) timescale(end)]);
    ylim([minmRNA * 0.9 (maxmRNA * 1.1)+eps]);
    xlabel('Timescale in hours');
    ylabel('mRNA expression');
    hold off;
    
    %switch distribution
    mainArea = (cols*2+1):(cols*2+mainPlotCols);
    subplot(rows,cols,mainArea);
    %plot the switch fits (gaussian)
    switchNum = length(swTimes);
    
    sFit = normFunc(swEstimationPoints,swTimes,swSigmas,swWeights);
    
    for z = 1:switchNum
        %colour the portion of the gaussian used to calculate switch size/strength
        l = swTimes(z) - confidence * swSigmas(z);
        u = swTimes(z) + confidence * swSigmas(z);
        idx = (swEstimationPoints >= l) .* (swEstimationPoints <= u);
        x1 = swEstimationPoints(idx == 1);
        x = [x1 fliplr(x1)];
        y1 = sFit(idx == 1)';
        y = [y1 zeros(1,length(x1))];
        
        if taus(z+1) > taus(z)
            swCol = [1 0.5 0.5];
        else
            swCol = [0.5 1 0.5];
        end
        p = fill(x, y,swCol);
        set(p,'edgecolor','none');%,'facealpha',0.5);
        hold on;
    end
    
    plot(swEstimationPoints,sFit,'k','linewidth',2);
    plot(swEstimationPoints,swFunction,'b','linewidth',2);
    hold off;
    ylabel('Switch PDF');
    xlim([timescale(1) timescale(end)]);
    
    % set(gca,'OuterPosition',[0 0 mainPlotWidth 0.5]);
    if fullFit
        if iterations <= maxSamplesToPlot
            %swiches samples
            mainPlotArea = (cols*3+1):(cols*3+mainPlotCols);
            subplot(rows,cols,mainPlotArea);
            hold on;
            swData = cell(maxSwitches,1);
            for x = 1:maxSwitches
                swData{x} = zeros(iterations,1) * NaN;
            end
            
            for x = 1:iterations
                %plot( ones(length(swTimesHistory{x}),1) * x,swTimesHistory{x},'o','MarkerSize',1);
                currSwData = swTimesHistory{x};
                for y = 1:length(currSwData)
                    swData{y}(x) = currSwData(y);
                end
            end
            for x = 1:maxSwitches
                plot(swData{x},'ob','MarkerSize',1);
                %    %plot(swTimesHistory(:,x),'o','MarkerSize',1);
            end
            plot([startIteration-1 startIteration-1],[timescale(1) timescale(end)],'--k','linewidth',2');
            if iterations > 1
                xlim([1 iterations]);
            end
            
            %plot X% for each switch (+/- confidence SDs)
            for x = 1:length(swTimes)
                if taus(x+1) > taus(x)
                    swCol = 'r';
                else
                    swCol = 'g';
                end
                plot([startIteration iterations], [swTimes(x) swTimes(x)], swCol,'linewidth',2);
                plot([startIteration iterations], [swTimes(x) - confidence*swSigmas(x) swTimes(x) - confidence*swSigmas(x)], ['--' swCol],'linewidth',2);
                plot([startIteration iterations], [swTimes(x) + confidence*swSigmas(x) swTimes(x) + confidence*swSigmas(x)], ['--' swCol],'linewidth',2);
            end
            view(-90,90);
            set(gca,'ydir','reverse');
            ylim([timescale(1) timescale(end)]);
            xlabel('Switch samples');
            ylabel('Timescale (hours)');
            %set(gca,'OuterPosition',[(mainPlotWidth + 2 / cols) 0 (2 / cols) 0.5]);
            %     pos = get(gca,'OuterPosition');
            %     pos(3) = 0.21;%65;
            %     set(gca,'OuterPosition',pos);
            hold off;
            
            %             %alpha history
            %             subplot(rows,cols,mainPlotCols + 1);
            %             plot(alphaHistory);
            %             hold on;
            %             maxA = max(alphaHistory(startIteration:iterations));
            %             minA = min(alphaHistory(startIteration:iterations));
            %             plot([startIteration-1 startIteration-1],[minA maxA],'--k','linewidth',2);
            %             %median + percentiles
            %             plot([startIteration iterations],[posteriors.alpha.median posteriors.alpha.median],'k','linewidth',2);
            %             plot([startIteration iterations],[posteriors.alpha.lowerQuartile posteriors.alpha.lowerQuartile],'--k','linewidth',2);
            %             plot([startIteration iterations],[posteriors.alpha.upperQuartile posteriors.alpha.upperQuartile],'--k','linewidth',2);
            %             %mean + standard deviation
            %             plot([startIteration iterations],[posteriors.alpha.mean posteriors.alpha.mean],'r','linewidth',2);
            %             plot([startIteration iterations],[(posteriors.alpha.mean - confidence * posteriors.alpha.standardDeviation) (posteriors.alpha.mean - confidence * posteriors.alpha.standardDeviation)],'--r','linewidth',2);
            %             plot([startIteration iterations],[(posteriors.alpha.mean + confidence * posteriors.alpha.standardDeviation) (posteriors.alpha.mean + confidence * posteriors.alpha.standardDeviation)],'--r','linewidth',2);
            %             hold off;
            %             ylim([minA*0.9 maxA*1.1]);
            %             title('alpha');
            
            
            
            %sigma history
            subplot(rows,cols,mainPlotCols + 1);
            if strcmpi(params.regressionMethod,'leastsquares')
                plot(sigma2History);
                hold on;
                maxS = max(sigma2History(startIteration:iterations));
                minS = min(sigma2History(startIteration:iterations));
                plot([startIteration-1 startIteration-1],[minS maxS],'--k','linewidth',2);
                %median + percentiles
                plot([startIteration iterations],[posteriors.sigma2.median posteriors.sigma2.median],'k','linewidth',2);
                plot([startIteration iterations],[posteriors.sigma2.lowerQuartile posteriors.sigma2.lowerQuartile],'--k','linewidth',2);
                plot([startIteration iterations],[posteriors.sigma2.upperQuartile posteriors.sigma2.upperQuartile],'--k','linewidth',2);
                %mean + standard deviation
                plot([startIteration iterations],[posteriors.sigma2.mean posteriors.sigma2.mean],'r','linewidth',2);
                plot([startIteration iterations],[(posteriors.sigma2.mean - confidence * posteriors.sigma2.standardDeviation) (posteriors.sigma2.mean - confidence * posteriors.sigma2.standardDeviation)],'--r','linewidth',2);
                plot([startIteration iterations],[(posteriors.sigma2.mean + confidence * posteriors.sigma2.standardDeviation) (posteriors.sigma2.mean + confidence * posteriors.sigma2.standardDeviation)],'--r','linewidth',2);
                hold off;
                ylim([minS*0.9 maxS*1.1]);
                title('sigma^2');
                %set(gca,'OuterPosition',[(mainPlotWidth + 1 / cols) 0.5 (1 / cols) 0.5]);
            elseif strcmpi(params.regressionMethod,'weightedleastsquares')
                [hAx,hLine1,hLine2] = plotyy(1:iterations,sigma2History,1:iterations,samples.regressionWeightsPhiHistory);
                hLine1.LineStyle = '-';
                hLine2.LineStyle = '-';
                title('sigma^2 and phi');
            end
            
            
            %degradation rates
            subplot(rows,cols,cols + mainPlotCols + 1);
            plot(degRate_mRNAHistory);
            hold on;
            maxD = max(degRate_mRNAHistory((iterations * burnIn+1):iterations));
            minD = min(degRate_mRNAHistory((iterations * burnIn+1):iterations));
            plot([iterations * burnIn iterations * burnIn],[ minD maxD], '--k','linewidth',2);
            %median and percentiles
            plot([(iterations * burnIn)+1 iterations],[ posteriors.degradationRate_mRNA.median posteriors.degradationRate_mRNA.median], 'k','linewidth',2);
            plot([(iterations * burnIn)+1 iterations],[ posteriors.degradationRate_mRNA.lowerQuartile posteriors.degradationRate_mRNA.lowerQuartile], '--k','linewidth',2);
            plot([(iterations * burnIn)+1 iterations],[ posteriors.degradationRate_mRNA.upperQuartile posteriors.degradationRate_mRNA.upperQuartile], '--k','linewidth',2);
            %mean and standard deviation
            plot([(iterations * burnIn)+1 iterations],[posteriors.degradationRate_mRNA.mean posteriors.degradationRate_mRNA.mean],'r','linewidth',2);
            plot([(iterations * burnIn)+1 iterations],[(posteriors.degradationRate_mRNA.mean - confidence * posteriors.degradationRate_mRNA.standardDeviation) (posteriors.degradationRate_mRNA.mean - confidence * posteriors.degradationRate_mRNA.standardDeviation)],'--r','linewidth',2);
            plot([(iterations * burnIn)+1 iterations],[(posteriors.degradationRate_mRNA.mean + confidence * posteriors.degradationRate_mRNA.standardDeviation) (posteriors.degradationRate_mRNA.mean + confidence * posteriors.degradationRate_mRNA.standardDeviation)],'--r','linewidth',2);
            hold off;
            title('mRNA degradation rate');
            ylim([minD*0.9 maxD*1.1]);
            %set(gca,'OuterPosition',[mainPlotWidth 0 (1 / cols) 0.5]);
            
            subplot(rows,cols,cols*2 + mainPlotCols+1);
            plot(degRate_proteinHistory);
            hold on;
            maxD = max(degRate_proteinHistory((iterations * burnIn+1):iterations));
            minD = min(degRate_proteinHistory((iterations * burnIn+1):iterations));
            plot([iterations * burnIn iterations * burnIn],[ minD maxD], '--k','linewidth',2);
            %median and percentiles
            plot([(iterations * burnIn)+1 iterations],[ posteriors.degradationRate_protein.median posteriors.degradationRate_protein.median], 'k','linewidth',2);
            plot([(iterations * burnIn)+1 iterations],[ posteriors.degradationRate_protein.lowerQuartile posteriors.degradationRate_protein.lowerQuartile], '--k','linewidth',2);
            plot([(iterations * burnIn)+1 iterations],[ posteriors.degradationRate_protein.upperQuartile posteriors.degradationRate_protein.upperQuartile], '--k','linewidth',2);
            %mean and standard deviation
            plot([(iterations * burnIn)+1 iterations],[posteriors.degradationRate_protein.mean posteriors.degradationRate_protein.mean],'r','linewidth',2);
            plot([(iterations * burnIn)+1 iterations],[(posteriors.degradationRate_protein.mean - confidence * posteriors.degradationRate_protein.standardDeviation) (posteriors.degradationRate_protein.mean - confidence * posteriors.degradationRate_protein.standardDeviation)],'--r','linewidth',2);
            plot([(iterations * burnIn)+1 iterations],[(posteriors.degradationRate_protein.mean + confidence * posteriors.degradationRate_protein.standardDeviation) (posteriors.degradationRate_protein.mean + confidence * posteriors.degradationRate_protein.standardDeviation)],'--r','linewidth',2);
            hold off;
            title('protein degradation rate');
            ylim([minD*0.9 maxD*1.1]);
            
            %model size frequencies
            subplot(rows,cols,cols*3 + mainPlotCols+1);
            firstNonZero = find(posteriors.switchFrequency.frequencies>0,1,'first');
            lastNonZero = find(posteriors.switchFrequency.frequencies>0,1,'last');
            r = lastNonZero - firstNonZero;
            bar(posteriors.switchFrequency.frequencies(firstNonZero:lastNonZero));
            if r < 7
                set(gca,'xtick',1:(r+1),'xticklabel',(firstNonZero-1):(lastNonZero-1));
            elseif r < 14
                set(gca,'xtick',1:2:(r+1),'xticklabel',(firstNonZero-1):2:(lastNonZero-1));
            else
                set(gca,'xtick',1:3:(r+1),'xticklabel',(firstNonZero-1):3:(lastNonZero-1));
            end
            xlim([0 r+2]);
            title('Model size frequency');
            xlabel('Number of switches');
        else
            %thin the samples
            samplesToPlot = round(linspace(1,iterations,params.maxSamplesToPlot));
            startIterationIdx = find(startIteration < samplesToPlot,1);
            
            %swiches samples
            mainPlotArea = (cols*3+1):(cols*3+mainPlotCols);
            subplot(rows,cols,mainPlotArea);
            hold on;
            swData = cell(maxSwitches,1);
            for x = 1:maxSwitches
                swData{x} = zeros(maxSamplesToPlot,1) * NaN;
            end
            
            count = 1;
            for x = samplesToPlot
                %plot( ones(length(swTimesHistory{x}),1) * x,swTimesHistory{x},'o','MarkerSize',1);
                currSwData = swTimesHistory{x};
                for y = 1:length(currSwData)
                    swData{y}(count) = currSwData(y);
                end
                count = count + 1;
            end
            for x = 1:maxSwitches
                plot(swData{x},'ob','MarkerSize',1);
                %    %plot(swTimesHistory(:,x),'o','MarkerSize',1);
            end
            
            plot([startIterationIdx startIterationIdx],[timescale(1) timescale(end)],'--k','linewidth',2');
            if iterations > 1
                xlim([1 maxSamplesToPlot]);
            end
            
            %plot X% for each switch (+/- confidence SDs)
            for x = 1:length(swTimes)
                if taus(x+1) > taus(x)
                    swCol = 'r';
                else
                    swCol = 'g';
                end
                plot([startIterationIdx maxSamplesToPlot], [swTimes(x) swTimes(x)], swCol,'linewidth',2);
                plot([startIterationIdx maxSamplesToPlot], [swTimes(x) - confidence*swSigmas(x) swTimes(x) - confidence*swSigmas(x)], ['--' swCol],'linewidth',2);
                plot([startIterationIdx maxSamplesToPlot], [swTimes(x) + confidence*swSigmas(x) swTimes(x) + confidence*swSigmas(x)], ['--' swCol],'linewidth',2);
            end
            view(-90,90);
            set(gca,'ydir','reverse');
            ylim([timescale(1) timescale(end)]);
            xlabel('Switch samples (thinned)');
            ylabel('Timescale (hours)');
            %set(gca,'OuterPosition',[(mainPlotWidth + 2 / cols) 0 (2 / cols) 0.5]);
            %     pos = get(gca,'OuterPosition');
            %     pos(3) = 0.21;%65;
            %     set(gca,'OuterPosition',pos);
            hold off;
            
            %             %alpha history
            %             subplot(rows,cols,mainPlotCols + 1);
            %             plot(alphaHistory(samplesToPlot));
            %             hold on;
            %             maxA = max(alphaHistory(startIteration:iterations));
            %             minA = min(alphaHistory(startIteration:iterations));
            %             plot([startIterationIdx startIterationIdx],[minA maxA],'--k','linewidth',2);
            %             %median + percentiles
            %             plot([startIterationIdx maxSamplesToPlot],[posteriors.alpha.median posteriors.alpha.median],'k','linewidth',2);
            %             plot([startIterationIdx maxSamplesToPlot],[posteriors.alpha.lowerQuartile posteriors.alpha.lowerQuartile],'--k','linewidth',2);
            %             plot([startIterationIdx maxSamplesToPlot],[posteriors.alpha.upperQuartile posteriors.alpha.upperQuartile],'--k','linewidth',2);
            %             %mean + standard deviation
            %             plot([startIterationIdx maxSamplesToPlot],[posteriors.alpha.mean posteriors.alpha.mean],'r','linewidth',2);
            %             plot([startIterationIdx maxSamplesToPlot],[(posteriors.alpha.mean - confidence * posteriors.alpha.standardDeviation) (posteriors.alpha.mean - confidence * posteriors.alpha.standardDeviation)],'--r','linewidth',2);
            %             plot([startIterationIdx maxSamplesToPlot],[(posteriors.alpha.mean + confidence * posteriors.alpha.standardDeviation) (posteriors.alpha.mean + confidence * posteriors.alpha.standardDeviation)],'--r','linewidth',2);
            %             hold off;
            %             ylim([minA*0.9 maxA*1.1]);
            %             title('alpha (thinned)');
                        
            %sigma history
            subplot(rows,cols,mainPlotCols + 1);
            if strcmpi(params.regressionMethod,'leastsquares')
                plot(sigma2History(samplesToPlot));
                hold on;
                maxS = max(sigma2History(startIteration:iterations));
                minS = min(sigma2History(startIteration:iterations));
                plot([startIterationIdx startIterationIdx],[minS maxS],'--k','linewidth',2);
                %median + percentiles
                plot([startIterationIdx maxSamplesToPlot],[posteriors.sigma2.median posteriors.sigma2.median],'k','linewidth',2);
                plot([startIterationIdx maxSamplesToPlot],[posteriors.sigma2.lowerQuartile posteriors.sigma2.lowerQuartile],'--k','linewidth',2);
                plot([startIterationIdx maxSamplesToPlot],[posteriors.sigma2.upperQuartile posteriors.sigma2.upperQuartile],'--k','linewidth',2);
                %mean + standard deviation
                plot([startIterationIdx maxSamplesToPlot],[posteriors.sigma2.mean posteriors.sigma2.mean],'r','linewidth',2);
                plot([startIterationIdx maxSamplesToPlot],[(posteriors.sigma2.mean - confidence * posteriors.sigma2.standardDeviation) (posteriors.sigma2.mean - confidence * posteriors.sigma2.standardDeviation)],'--r','linewidth',2);
                plot([startIterationIdx maxSamplesToPlot],[(posteriors.sigma2.mean + confidence * posteriors.sigma2.standardDeviation) (posteriors.sigma2.mean + confidence * posteriors.sigma2.standardDeviation)],'--r','linewidth',2);
                hold off;
                ylim([minS*0.9 maxS*1.1]);
                
                title('sigma^2 (thinned)');
            elseif strcmpi(params.regressionMethod,'weightedleastsquares')
                [hAx,hLine1,hLine2] = plotyy(1:length(samplesToPlot),sigma2History(samplesToPlot),1:length(samplesToPlot),samples.regressionWeightsPhiHistory(samplesToPlot));
                hLine1.LineStyle = '-';
                hLine2.LineStyle = '-';
                title('sigma^2 and phi (thinned)');
            end
            
            %degradation rates
            subplot(rows,cols,cols + mainPlotCols + 1);
            plot(degRate_mRNAHistory(samplesToPlot));
            hold on;
            maxD = max(degRate_mRNAHistory((iterations * burnIn+1):iterations));
            minD = min(degRate_mRNAHistory((iterations * burnIn+1):iterations));
            plot([startIterationIdx startIterationIdx],[ minD maxD], '--k','linewidth',2);
            %median and percentiles
            plot([startIterationIdx maxSamplesToPlot],[ posteriors.degradationRate_mRNA.median posteriors.degradationRate_mRNA.median], 'k','linewidth',2);
            plot([startIterationIdx maxSamplesToPlot],[ posteriors.degradationRate_mRNA.lowerQuartile posteriors.degradationRate_mRNA.lowerQuartile], '--k','linewidth',2);
            plot([startIterationIdx maxSamplesToPlot],[ posteriors.degradationRate_mRNA.upperQuartile posteriors.degradationRate_mRNA.upperQuartile], '--k','linewidth',2);
            %mean and standard deviation
            plot([startIterationIdx maxSamplesToPlot],[posteriors.degradationRate_mRNA.mean posteriors.degradationRate_mRNA.mean],'r','linewidth',2);
            plot([startIterationIdx maxSamplesToPlot],[(posteriors.degradationRate_mRNA.mean - confidence * posteriors.degradationRate_mRNA.standardDeviation) (posteriors.degradationRate_mRNA.mean - confidence * posteriors.degradationRate_mRNA.standardDeviation)],'--r','linewidth',2);
            plot([startIterationIdx maxSamplesToPlot],[(posteriors.degradationRate_mRNA.mean + confidence * posteriors.degradationRate_mRNA.standardDeviation) (posteriors.degradationRate_mRNA.mean + confidence * posteriors.degradationRate_mRNA.standardDeviation)],'--r','linewidth',2);
            hold off;
            title('mRNA degradation rate (thinned)');
            ylim([minD*0.9 maxD*1.1]);
            %set(gca,'OuterPosition',[mainPlotWidth 0 (1 / cols) 0.5]);
            
            subplot(rows,cols,cols*2 + mainPlotCols+1);
            plot(degRate_proteinHistory(samplesToPlot));
            hold on;
            maxD = max(degRate_proteinHistory((iterations * burnIn+1):iterations));
            minD = min(degRate_proteinHistory((iterations * burnIn+1):iterations));
            plot([startIterationIdx startIterationIdx],[ minD maxD], '--k','linewidth',2);
            %median and percentiles
            plot([startIterationIdx maxSamplesToPlot],[ posteriors.degradationRate_protein.median posteriors.degradationRate_protein.median], 'k','linewidth',2);
            plot([startIterationIdx maxSamplesToPlot],[ posteriors.degradationRate_protein.lowerQuartile posteriors.degradationRate_protein.lowerQuartile], '--k','linewidth',2);
            plot([startIterationIdx maxSamplesToPlot],[ posteriors.degradationRate_protein.upperQuartile posteriors.degradationRate_protein.upperQuartile], '--k','linewidth',2);
            %mean and standard deviation
            plot([startIterationIdx maxSamplesToPlot],[posteriors.degradationRate_protein.mean posteriors.degradationRate_protein.mean],'r','linewidth',2);
            plot([startIterationIdx maxSamplesToPlot],[(posteriors.degradationRate_protein.mean - confidence * posteriors.degradationRate_protein.standardDeviation) (posteriors.degradationRate_protein.mean - confidence * posteriors.degradationRate_protein.standardDeviation)],'--r','linewidth',2);
            plot([startIterationIdx maxSamplesToPlot],[(posteriors.degradationRate_protein.mean + confidence * posteriors.degradationRate_protein.standardDeviation) (posteriors.degradationRate_protein.mean + confidence * posteriors.degradationRate_protein.standardDeviation)],'--r','linewidth',2);
            hold off;
            title('protein degradation rate (thinned)');
            ylim([minD*0.9 maxD*1.1]);
            
            %model size frequencies
            subplot(rows,cols,cols*3 + mainPlotCols+1);
            firstNonZero = find(posteriors.switchFrequency.frequencies>0,1,'first');
            lastNonZero = find(posteriors.switchFrequency.frequencies>0,1,'last');
            r = lastNonZero - firstNonZero;
            bar(posteriors.switchFrequency.frequencies(firstNonZero:lastNonZero));
            if r < 7
                set(gca,'xtick',1:(r+1),'xticklabel',(firstNonZero-1):(lastNonZero-1));
            elseif r < 14
                set(gca,'xtick',1:2:(r+1),'xticklabel',(firstNonZero-1):2:(lastNonZero-1));
            else
                set(gca,'xtick',1:3:(r+1),'xticklabel',(firstNonZero-1):3:(lastNonZero-1));
            end
            xlim([0 r+2]);
            title('Model size frequency');
            xlabel('Number of switches');
        end
    else
        xlabel('Timescale (hours)');
    end
else
    disp('Cannot plot: Unknown model type');
end

end
