# Supplementary material for: ReTrOS: a MATLAB toolbox for reconstructing transcriptional activity from gene and protein expression data
Source: BMC Bioinformatics. 2017 Jun 26;18:316. doi: 10.1186/s12859-017-1695-8 (PMC5485715; doi:10.1186/s12859-017-1695-8)
Supplement: Additional file 1 — Toolbox and data. The MATLAB code for running ReTrOS toolbox. This also includes the data used in the illustrative examples and the user manual that provides the instructions on how to run the toolbox. (ZIP 52838 kb) [file 12859_2017_1695_MOESM1_ESM.zip › ReTrOS-master/ReTrOSv5.4/switch/plotSwitchHeatmap.m]

function [swData] = plotSwitchHeatmap(varargin)

timescale = [];
if isempty(varargin)
    %display file browser for user to select file
    
    %load switch file
    [FileName,PathName] = uigetfile('*.txt');
    
    if FileName == 0 %user cancelled
        disp('An input file must be selected');
        return;
    end
    
    contents = importdata(fullfile(PathName,FileName),'\t');
    fileName = fullfile(PathName,FileName);
else
    %use the input argument as file
    try
        contents = importdata(varargin{1},'\t');
        fileName = varargin{1};
        if length(varargin) > 1
            %may have timescale
            if isnumeric(varargin{2}) && length(varargin{2}) >= 2
                timescale = varargin{2};
            end
        end
    catch exception
        swData = [];
        disp(['Cannot load file "' varargin{1} '"']);
        return;
    end
end
if ~isstruct(contents)
    swData = [];
    disp('Invalid switch time file');
    return;
end
info = contents.textdata;
data = contents.data;

%we should have 5 columns: gene, switch type, switch mean time, switch sigma, switch strength
if size(info,2) ~= 5
    disp('incorrect number of columns in file - 5 columns required');
    return;
end

allGenes = info(2:end,1);
swType = info(2:end,2);
swTimes = data(:,1);
swSigmas = data(:,2);
swStrength = data(:,3);

%genes = unique(allGenes);
genes = uniqueRetainOrder(allGenes);
NoG = length(genes);

swData = cell(NoG,1);

for x = 1:NoG
    idx = strcmpi(genes{x},allGenes);
    currSw = struct;
    currSw.gene = genes{x};
    currSw.switchTimes = swTimes(idx);
    currSw.switchSigmas = swSigmas(idx);
    currSw.switchStrengths = swStrength(idx);
    currSw.switchType = swType(idx);
    swData{x} = currSw;
end
clf;
% set(gcf,'name','ReTrOS-switch heatmap','numbertitle','off');

ylabels = cell(NoG,1);
for x = 1:NoG
    currSw = swData{x};
    for y = 1:length(currSw.switchTimes)
        strength = currSw.switchStrengths(y);
        if strcmpi(currSw.switchType{y},'increase')
            edgeCol = [1 0 0];
            col = [1 1-strength 1-strength];
        else
            edgeCol = [0 1 0];
            col = [1-strength 1 1-strength];
        end
        mu = currSw.switchTimes(y);
        sigma = currSw.switchSigmas(y);
        p = fill([mu - 1.96*sigma mu + 1.96 * sigma mu + 1.96 * sigma mu - 1.96 * sigma],[x-0.45 x-0.45 x+0.45 x+0.45],col);
        set(p,'EdgeColor',edgeCol);
        hold on;
        plot([mu mu],[x-0.45 x+0.45],'color',edgeCol);
    end
    ylabels{x} = currSw.gene;
end
hold off;
[path name] = fileparts(fileName);
title(name,'interpreter','none');
xlabel('Timescale (hours)');
ylabel('Genes');
set(gca,'ytick',1:NoG,'yticklabel',ylabels,'ydir','reverse');
ylim([0.5 NoG+0.5]);
if ~isempty(timescale)
    xlim([timescale(1) timescale(end)]);
end

end

function u = uniqueRetainOrder(i)

u = {i{1}};

for j = 2:length(i)
    if sum(strcmpi(u,i{j})) == 0
        u = [u ; i{j}];
    end
end

end
