# Supplementary material for: ReTrOS: a MATLAB toolbox for reconstructing transcriptional activity from gene and protein expression data
Source: BMC Bioinformatics. 2017 Jun 26;18:316. doi: 10.1186/s12859-017-1695-8 (PMC5485715; doi:10.1186/s12859-017-1695-8)
Supplement: Additional file 1 — Toolbox and data. The MATLAB code for running ReTrOS toolbox. This also includes the data used in the illustrative examples and the user manual that provides the instructions on how to run the toolbox. (ZIP 52838 kb) [file 12859_2017_1695_MOESM1_ESM.zip › ReTrOS-master/ReTrOSv5.4/switch/ReTrOSswitch_protein.m]

function [profile, samples, posteriors, params] = ReTrOSswitch_protein(geneLocus,rawData,timescale,replicates,iterations,varargin)
%analyses a single timecourse dataset (with replicates), generating a 'transcriptional switch profile' and estimates of degradation rate
%do stuff with varargin - we have a number of optional parameters:
% 'showplot', <logical scalar> - if we want to view the raw output after analysis (default: true)
% 'figHandle', <graphics handle scalar> - handle to the figure to use for plotting
% 'plotSamples', <logical scalar> - if we want to plot all sample data, or just the posteriors (default: true) NOTE: only used if 'showplot' is true
% 'plotSwitchFitting', <logical scalar> - if we want to plot various stages of the getSwitchFit function (default: false) NOTE: only used if 'showplot' is true
% 'plotDegradationDist', <logical scalar> - if we want to plot estimated degradation rate distribution against the prior distribution (default: false) NOTE: only used if 'showplot' is true
% 'minSwitchStrength', <real scalar> - sets the minimum switch strength in the returned switch distribution (default: 0.2)
% 'switchEvidence', <real scalar> - sets the Bayes factor evidence threshold suggesting an N-switch model compared to a 0-switch model (default: 0)
% 'forceOnOffSwitches', <logical scalar> - if we want to enforce that the difference in birth rates before/after a switch point changes sign with each subsequent switch (default: false)
% 'minimumRateChange', <real scalar> - sets the level at which the minimum difference between two adjacent birth rates is allowed (impacts on overfitting) (default: 0)
% 'mRNADegradationRatePrior', <real scalar> - sets the alpha and beta parameters of the Gamma prior distribution for the mRNA degradation rate (default: [1.4828 0.1823])
% 'proteinDegradationRatePrior', <real scalar> - sets the alpha and beta parameters of the Gamma prior distribution for the protein degradation rate (default: [1.4828 0.1823])
% 'dataDetrend', <string> - sets the data detrending method to use (default: 'none')
% 'regressionMethod', <string> - sets the least squares regression method to use (default: 'leastsquares')
% 'useInitialSwitchSuggest', <logical scalar> - if we want to use an initial guess of switch points (default: true)
% 'initialSwitchThreshold', <real scalar> - sets the threshold in gradient space for suggesting initial switch points (default: 0.1)
% 'maxSamplesToUse', <integer scalar> - sets the maximum number of MCMC samples to estimate posterior distributions (default: # of iterations)
% 'maxSamplesToPlot', <integer scalar> - sets the maximum number of accepted MCMC samples plotted in figures (default: 10000)
% 'maxSwitches', <integer scalar> - sets the maximum number of switch points allowed by the algorithm (default: # of timepoints / 3)
% 'switchNumberPrior', <integer scalar> - sets the mean number of switch points to expect (default: 1)
% 'switchDelay', <real scalar> - sets the minimum delay between switch points (default: minimum time between timepoints)
% 'switchBaselineFactor', <real scalar> - sets the scaling factor of the switch density baseline modifier (default: 1)
% 'maxSwitchDeviationFactor' <real scalar> - sets the maximum switch deviation as a factor of time point sampling (default: 1)
% 'confidence', <integer scalar> - sets the confidence (number of standard deviations) at which to generate switch distributions (only used in plots) (default: 3)
% 'burnIn', <real scalar> - sets the proportion of samples from chain to remove as the 'burn in' period from beginning of chain (default: 0.25)
% 'percentiles', <real vector - sets the percentiles to return sigma and degradation rate estimates (default: [0.5 1 2.5 5 95 97.5 99 9.5])
% 'timepoints', <integer vector> - DEPRECATED sets which timepoints to use from the specified experimental dataset (default: all)
% 'replicates', <integer vecotr> - DEPRECATED sets which replicates to use from the specified experimental dataset (default: all)
% 'averageReplicates', <logical scalar> - DEPRECATED determines if we consider all replicates at each timepoint simulatenously (recommended), or if we average replicates generating a single value at each timepoint (default: false)
% 'maskSamples', <integer matrix> - allows the user to specify non-rectangular input data samples (replaces and supercedes 'timepoints' and 'replicates' parameters)

% disp('Required changes:');
% disp('Check that treatment name is valid for experiment - DONE');
% disp('Update "getSwitchFit" function to take max switches and force on/off parameter into account');
% disp('Switch posterior to take co-occurrence into account');

%we want to use all treatments in this experiment together
%they must have same number of timepoints and replicates
trueTimescale = timescale;
timepoints = length(timescale);


%parameter defaults - can be changed with function arguments
isPlot = true;
figHandle = [];
plotSamples = true;
plotSwitchFitting = false;
plotDegDist = false;
forceOnOff = false;
brRatioTol = 0;
maxSwitches = -1;%floor( (timepoints-2) / 2);
burnIn = 0.25;
confidence = 1.96;
confidences = [1 1.96 3];
percentiles = [0.5 1 2.5 5 95 97.5 99 99.5];
strengthThreshold = 0.2;
dimChangeThreshold = 0;
fullPlot = true;
estimationPoints = 1000;
useLogExplore = true;
userLambda = false;
switchDelay = -1;
maskedSamples = [];
switchBaselineFactor = 1;
maxSwitchDeviationFactor = 1;
explorePrec = true;
exploreAlpha = false;
suggestInitialSwitches = true;
initialSwTimes = [];
initialSwThreshold = 0.1;
detrend = 'none';
maxSamplesToPlot = 10000;
maxSamplesToUse = iterations;
regressionWeightPhiMax = 1;

regressionTypes = {'leastsquares','weightedleastsquares'};
regressionMethod = 'leastsquares';

% flatish prior
% priorAlpha_deg = 1;
% priorBeta_deg = 10;

%prior from literature estimates
% priorAlpha_deg = 1.5;
% priorBeta_deg = 0.2;

% fast prior
% priorAlpha_deg = 5;
% priorBeta_deg = 0.2;

%prior_deg = [10^0 10^3]+eps;
prior_deg_m = [1.4828 0.1823]; %Plant Cell. 2007 Nov;19(11):3418-36%[24.9519 0.0915];%luc mRNA deg measured in ROBUST project
prior_deg_p = [3.3765 0.0822]; %Mol Cell Proteomics. 2012 June; 11(6): M111.010025.%[155.0504 0.000835];%luc protein deg measured in ROBUST project
%[1 0.75];
prior_alpha = [1 1];

%%% Parse and check input parameters
nvarargin = length(varargin);
currArg = 1;
while currArg <= nvarargin
    if strcmpi(varargin{currArg},'showPlot')
        %we expect a single following argument, a logical, specifying whether we display plots of raw results after running
        if (currArg + 1) > nvarargin
            error('switchTool:varargCheck','"showPlot" requires a logical (true/false) scalar');
        else
            if islogical(varargin{currArg+1}) && isscalar(varargin{currArg+1})
                isPlot = varargin{currArg+1};
                currArg = currArg + 2;
            else
                error('switchTool:varargCheck','"showPlot" requires a logical (true/false) scalar');
            end
        end
    elseif strcmpi(varargin{currArg},'plotSamples')
        %we expect a single following argument, a logical, specifying whether we display sample data, or just posteriors
        if (currArg + 1) > nvarargin
            error('switchTool:varargCheck','"plotSamples" requires a logical (true/false) scalar');
        else
            if islogical(varargin{currArg+1}) && isscalar(varargin{currArg+1})
                plotSamples = varargin{currArg+1};
                currArg = currArg + 2;
            else
                error('switchTool:varargCheck','"plotSamples" requires a logical (true/false) scalar');
            end
        end
    elseif strcmpi(varargin{currArg},'plotSwitchFitting')
        %we expect a single following argument, a logical, specifying whether we plot various stages of the getSwitchFit function
        if (currArg + 1) > nvarargin
            error('switchTool:varargCheck','"plotSwitchFitting" requires a logical (true/false) scalar');
        else
            if islogical(varargin{currArg+1}) && isscalar(varargin{currArg+1})
                plotSwitchFitting = varargin{currArg+1};
                currArg = currArg + 2;
            else
                error('switchTool:varargCheck','"plotSwitchFitting" requires a logical (true/false) scalar');
            end
        end
    elseif strcmpi(varargin{currArg},'plotDegradationDist')
        %we expect a single following argument, a logical, specifying whether we plot the estimated degradation rate distribution against the prior
        if (currArg + 1) > nvarargin
            error('switchTool:varargCheck','"plotDegradationDist" requires a logical (true/false) scalar');
        else
            if islogical(varargin{currArg+1}) && isscalar(varargin{currArg+1})
                plotDegDist = varargin{currArg+1};
                currArg = currArg + 2;
            else
                error('switchTool:varargCheck','"plotDegradationDist" requires a logical (true/false) scalar');
            end
        end
    elseif strcmpi(varargin{currArg},'figHandle')
        %we expect a single argument, a non-negative integer, specifying the figure handle to use
        if (currArg + 1) > nvarargin
            error('switchTool:varargCheck','"figHandle" requies a graphics handle scalar');
        else
            if isscalar(varargin{currArg+1}) && ishghandle(varargin{currArg+1})
                figHandle = varargin{currArg+1};
                currArg = currArg + 2;
            else
                error('switchTool:varargCheck','"figHandle" requies a graphics handle scalar');
            end
        end
    elseif strcmpi(varargin{currArg},'mRNADegradationRatePrior')
        %we expect a single following argument, either a string, or a 2-element non-negative float vector (mean and s.dev)
        if (currArg + 1) > nvarargin
            error('switchTool:varargcheck','"mRNADegradationRatePrior" requires a 2-element non-negative real vector');
        else
            if isreal(varargin{currArg+1})
                priorVal = varargin{currArg+1};
                if length(priorVal) == 2
                    if priorVal > 0
                        %                         alpha = priorVal(1) ^ 2 / priorVal(2) ^ 2;
                        %                         beta = priorVal(2) ^ 2 / priorVal(1);
                        %                         prior_deg_m = [alpha beta]+eps;
                        prior_deg_m = priorVal+eps;
                        currArg = currArg + 2;
                    else
                        error('switchTool:varargCheck','"mRNADegradationRatePrior" requires a 2-element non-negative real vector');
                    end
                else
                    error('switchTool:varargCheck','"mRNADegradationRatePrior" requires a 2-element non-negative real vector');
                end
            else
                error('switchTool:varargcheck','"mRNADegradationRatePrior" requires a 2-element non-negative real vector');
            end
        end
    elseif strcmpi(varargin{currArg},'proteinDegradationRatePrior')
        %we expect a single following argument, either a string, or a 2-element non-negative float vector (mean and s.dev)
        if (currArg + 1) > nvarargin
            error('switchTool:varargcheck','"proteinDegradationRatePrior" requires a 2-element non-negative real vector');
        else
            if isreal(varargin{currArg+1})
                priorVal = varargin{currArg+1};
                if length(priorVal) == 2
                    if priorVal > 0
                        %                         alpha = priorVal(1) ^ 2 / priorVal(2) ^ 2;
                        %                         beta = priorVal(2) ^ 2 / priorVal(1);
                        %                         prior_deg_p = [alpha beta]+eps;
                        prior_deg_p = priorVal+eps;
                        currArg = currArg + 2;
                    else
                        error('switchTool:varargCheck','"proteinDegradationRatePrior" requires a 2-element non-negative real vector');
                    end
                else
                    error('switchTool:varargCheck','"proteinDegradationRatePrior" requires a 2-element non-negative real vector');
                end
            else
                error('switchTool:varargcheck','"proteinDegradationRatePrior" requires a 2-element non-negative real vector');
            end
        end
    elseif strcmpi(varargin{currArg},'forceOnOffSwitches')
        %we expect a single following argument, a logical, specifying whether we force on-off structure of switches
        if (currArg + 1) > nvarargin
            error('switchTool:varargCheck','"forceOnOffSwitches" requires a logical (true/false) scalar');
        else
            if islogical(varargin{currArg+1}) && isscalar(varargin{currArg+1})
                forceOnOff = varargin{currArg+1};
                currArg = currArg + 2;
            else
                error('switchTool:varargCheck','"forceOnOffSwitches" requires a logical (true/false) scalar');
            end
        end
    elseif strcmpi(varargin{currArg},'logExplore')
        %we expect a single following argument, a logical, specifying whether we explore log or linear parameter space
        if (currArg + 1) > nvarargin
            error('switchTool:varargCheck','"logExplore" requires a logical (true/false) scalar');
        else
            if islogical(varargin{currArg+1}) && isscalar(varargin{currArg+1})
                useLogExplore = varargin{currArg+1};
                currArg = currArg + 2;
            else
                error('switchTool:varargCheck','"logExplore" requires a logical (true/false) scalar');
            end
        end
    elseif strcmpi(varargin{currArg},'samplePrecision')
        %we expect a single following argument, a logical, specifying whether we sample the precision, or fix an estimate
        if (currArg + 1) > nvarargin
            error('switchTool:varargCheck','"samplePrecision" requires a logical (true/false) scalar');
        else
            if islogical(varargin{currArg+1}) && isscalar(varargin{currArg+1})
                explorePrec = varargin{currArg+1};
                currArg = currArg + 2;
            else
                error('switchTool:varargCheck','"samplePrecision" requires a logical (true/false) scalar');
            end
        end
    elseif strcmpi(varargin{currArg},'sampleAlpha')
        %we expect a single following argument, a logical, specifying whether we sample the alpha, or fix an estimate
        if (currArg + 1) > nvarargin
            error('switchTool:varargCheck','"sampleAlpha" requires a logical (true/false) scalar');
        else
            if islogical(varargin{currArg+1}) && isscalar(varargin{currArg+1})
                exploreAlpha = varargin{currArg+1};
                currArg = currArg + 2;
            else
                error('switchTool:varargCheck','"samplePrecision" requires a logical (true/false) scalar');
            end
        end
    elseif strcmpi(varargin{currArg},'minimumRateChange')
        %we expect a single argument, a non-negative floating point value, specifying when we can accept changes in birth rates (help prevent over-fitting)
        if (currArg + 1) > nvarargin
            error('switchTool:varargCheck','"minimumRateChange" requires a non-negative real scalar');
        else
            if isreal(varargin{currArg+1}) && isscalar(varargin{currArg+1}) && varargin{currArg+1} >= 0
                brRatioTol = varargin{currArg+1};
                currArg = currArg + 2;
            else
                error('switchTool:varargCheck','"minimumRateChange" requires a non-negative real scalar');
            end
        end
    elseif strcmpi(varargin{currArg},'minSwitchStrength')
        %we expect a single argument, a non-negative floating point value, specifying when we can accept switches based on strength
        if (currArg + 1) > nvarargin
            error('switchTool:varargCheck','"minSwitchStrength" requires a real scalar between 0 and 1');
        else
            if isreal(varargin{currArg+1}) && isscalar(varargin{currArg+1}) && varargin{currArg+1} >= 0 && varargin{currArg+1} <= 1
                strengthThreshold = varargin{currArg+1};
                currArg = currArg + 2;
            else
                error('switchTool:varargCheck','"minSwitchStrength" requires a real scalar between 0 and 1');
            end
        end
    elseif strcmpi(varargin{currArg},'switchEvidence')
        %we expect a single argument, a non-negative floating point value, specifying the Bayes factor evidence threshold suggesting an >0-switch model compared to a 0-switch model
        if (currArg + 1) > nvarargin
            error('switchTool:varargCheck','"switchEvidence" requires a non-negative real scalar');
        else
            if isreal(varargin{currArg+1}) && isscalar(varargin{currArg+1}) && varargin{currArg+1} >= 0
                dimChangeThreshold = varargin{currArg+1};
                currArg = currArg + 2;
            else
                error('switchTool:varargCheck','"switchEvidence" requires a non-negative real scalar');
            end
        end
    elseif strcmpi(varargin{currArg},'maxSwitches')
        %we expect a single argument, a non-negative integer, specifying maximum number of switches (dimensions) the model can use
        if (currArg + 1) > nvarargin
            error('switchTool:varargCheck','"maxSwitches" requies a non-negative integer scalar');
        else
            if isint(varargin{currArg+1}) && isscalar(varargin{currArg+1}) && varargin{currArg+1} >= 0
                maxSwitches = varargin{currArg+1};
                currArg = currArg + 2;
            else
                error('switchTool:varargCheck','"maxSwitches" requies a non-negative integer scalar');
            end
        end
    elseif strcmpi(varargin{currArg},'switchNumberPrior')
        %we expect a single argument, a non-negative value, specifying mean number of switches (dimensions) the model expects (uses a Poisson distribution)
        if (currArg + 1) > nvarargin
            error('switchTool:varargCheck','"switchNumberPrior" requies a non-negative real scalar');
        else
            if isreal(varargin{currArg+1}) && isscalar(varargin{currArg+1}) && varargin{currArg+1} >= 0
                lambda = varargin{currArg+1};
                userLambda = true;
                currArg = currArg + 2;
            else
                error('switchTool:varargCheck','"switchNumberPrior" requies a non-negative real scalar');
            end
        end
    elseif strcmpi(varargin{currArg},'switchDelay')
        %we expect a single argument, a non-negative value, specifying the minimum time delay between switches (in hours)
        if (currArg + 1) > nvarargin
            error('switchTool:varargCheck','"switchDelay" requies a non-negative real scalar');
        else
            if isreal(varargin{currArg+1}) && isscalar(varargin{currArg+1}) && varargin{currArg+1} >= 0
                switchDelay = varargin{currArg+1};
                currArg = currArg + 2;
            else
                error('switchTool:varargCheck','"switchDelay" requies a non-negative real scalar');
            end
        end
    elseif strcmpi(varargin{currArg},'switchBaselineFactor')
        %we expect a single argument, a real scalar, specifying the scaling factor of the switch density baseline modifier
        if (currArg + 1) > nvarargin
            error('switchTool:varargCheck','"switchBaselineFactor" requies a real scalar');
        else
            if isreal(varargin{currArg+1}) && isscalar(varargin{currArg+1}) && varargin{currArg+1} >= 0
                switchBaselineFactor = varargin{currArg+1};
                currArg = currArg + 2;
            else
                error('switchTool:varargCheck','"switchBaselineFactor" requies a real scalar');
            end
        end
    elseif strcmpi(varargin{currArg},'maxSwitchDeviationFactor')
        %we expect a single argument, a non-negative floating point value, specifying the scaling factor of time point sampling specifying maximum switch deviation
        if (currArg + 1) > nvarargin
            error('switchTool:varargCheck','"maxSwitchDeviationFactor" requires a non-negative real scalar');
        else
            if isreal(varargin{currArg+1}) && isscalar(varargin{currArg+1}) && varargin{currArg+1} >= 0
                maxSwitchDeviationFactor = varargin{currArg+1};
                currArg = currArg + 2;
            else
                error('switchTool:varargCheck','"maxSwitchDeviationFactor" requires a non-negative real scalar');
            end
        end
    elseif strcmpi(varargin{currArg},'confidence')
        %we expect a single argument, a non-negative integer, specifying confidence (# SDs) of switch distributions
        if (currArg + 1) > nvarargin
            error('switchTool:varargCheck','"confidence" requies an integer scalar between 1 and 3');
        else
            if isint(varargin{currArg+1}) && isscalar(varargin{currArg+1}) && varargin{currArg+1} >= 1 && varargin{currArg+1} <= 3
                confidence = varargin{currArg+1};
                currArg = currArg + 2;
            else
                error('switchTool:varargCheck','"confidence" requies an integer scalar between 1 and 3');
            end
        end
    elseif strcmpi(varargin{currArg},'burnIn')
        %we expect a single argument, a non-negative, max 1, floating point value, specifying how much of the beginning of the chain to remove as burn in
        if (currArg + 1) > nvarargin
            error('switchTool:varargCheck','"burnIn" requires a real scalar between 0 and 1');
        else
            if isreal(varargin{currArg+1}) && isscalar(varargin{currArg+1}) && varargin{currArg+1} >= 0 && varargin{currArg+1} <= 1
                burnIn = varargin{currArg+1};
                currArg = currArg + 2;
            else
                error('switchTool:varargCheck','"burnIn" requires a real scalar between 0 and 1');
            end
        end
    elseif strcmpi(varargin{currArg},'percentiles')
        %we expect a single argument, a non-negative floating point vector, specifying lower and upper percentiles for sigma and degradation rate estimates
        if (currArg + 1) > nvarargin
            error('switchTool:varargCheck','"percentiles" requires a non-negative, 2 element real vector');
        else
            if isreal(varargin{currArg + 1}) && length( varargin{currArg+1} ) == 2 && sum(varargin{currArg +1} >= 0) == 2 && sum(varargin{currArg +1} <= 100) == 2
                percentiles = varargin{currArg+1};
                currArg = currArg + 2;
            else
                error('switchTool:varargCheck','"percentiles" requires a non-negative, 2 element real vector');
            end
        end
    elseif strcmpi(varargin{currArg},'maskSamples')
        %we expect a single argument, a non-negative integer vector, specifying samples to ignore.
        if (currArg + 1) > nvarargin
            error('switchTool:varargCheck','"maskSamples" requires a non-negative, non-zero integer vector');
        else
            if isint(varargin{currArg+1}) && (length(varargin{currArg+1}) < (timepoints*replicates)) && (sum(varargin{currArg +1} >= 1) == length(varargin{currArg+1})) && (sum(varargin{currArg +1} <= (timepoints*replicates)) == length(varargin{currArg+1}))
                maskedSamples = unique(sort(varargin{currArg+1},'ascend'));
                currArg = currArg + 2;
            else
                error('switchTool:varargCheck','"maskSamples" requires a non-negative, non-zero integer vector');
            end
        end
    elseif strcmpi(varargin{currArg},'initialSwitchThreshold')
        %we expect a single argument, a non-negative, max 1, floating point value, specifying threshold in gradient space for initial switch selection
        if (currArg + 1) > nvarargin
            error('switchTool:varargCheck','"initialSwitchThreshold" requires a real scalar between 0 and 1');
        else
            if isreal(varargin{currArg+1}) && isscalar(varargin{currArg+1}) && varargin{currArg+1} >= 0 && varargin{currArg+1} <= 1
                initialSwThreshold = varargin{currArg+1};
                currArg = currArg + 2;
            else
                error('switchTool:varargCheck','"initialSwitchThreshold" requires a real scalar between 0 and 1');
            end
        end
    elseif strcmpi(varargin{currArg},'detrendData')
        %we expect a single argument, a string
        if (currArg + 1) > nvarargin
            error('switchTool:varargCheck','"detrendData" requires a string');
        else
            if ischar(varargin{currArg+1})
                detrend = varargin{currArg+1};
                currArg = currArg + 2;
            else
                error('switchTool:varargCheck','"detrendData" requires a string');
            end
        end
    elseif strcmpi(varargin{currArg},'regressionMethod')
        %we expect a single argument, a string
        if (currArg + 1) > nvarargin
            error('switchTool:varargCheck','"regressionMethod" requires a string');
        else
            if ischar(varargin{currArg+1})
                regressionMethod = varargin{currArg+1};
                currArg = currArg + 2;
            else
                error('switchTool:varargCheck','"regressionMethod" requires a string');
            end
        end
    elseif strcmpi(varargin{currArg},'initialSwitches')
        %we expect a single argument, a non-negative integer vector, specifying initial switch points.
        if (currArg + 1) > nvarargin
            error('switchTool:varargCheck','"initialSwitches" requires a non-negative, non-zero integer vector');
        else
            if isnumeric(varargin{currArg+1}) && (length(varargin{currArg+1}) < timepoints) && (min(varargin{currArg +1}) > timescale(1)) && (max(varargin{currArg +1}) < timescale(end))
                initialSwTimes = unique(varargin{currArg+1});
                currArg = currArg + 2;
            else
                error('switchTool:varargCheck','"initialSwitches" requires a non-negative, non-zero integer vector');
            end
        end
    elseif strcmpi(varargin{currArg},'useInitialSwitchSuggest')
        %we expect a single following argument, a logical, specifying whether we want to start from a 0-switch model, or from a suggested set of switches generated from data
        if (currArg + 1) > nvarargin
            error('switchTool:varargCheck','"useInitialSwitchSuggest" requires a logical (true/false) scalar');
        else
            if islogical(varargin{currArg+1}) && isscalar(varargin{currArg+1})
                suggestInitialSwitches = varargin{currArg+1};
                currArg = currArg + 2;
            else
                error('switchTool:varargCheck','"useInitialSwitchSuggest" requires a logical (true/false) scalar');
            end
        end
    elseif strcmpi(varargin{currArg},'maxSamplesToUse')
        %we expect a single argument, a non-negative integer, specifying maximum number of samples to use for posteriors (thinning)
        if (currArg + 1) > nvarargin
            error('switchTool:varargCheck','"maxSamplesToUse" requies a non-negative integer scalar');
        else
            if isint(varargin{currArg+1}) && isscalar(varargin{currArg+1}) && varargin{currArg+1} >= 0
                maxSamplesToUse = varargin{currArg+1};
                currArg = currArg + 2;
            else
                error('switchTool:varargCheck','"maxSamplesToUse" requies a non-negative integer scalar');
            end
        end
    elseif strcmpi(varargin{currArg},'maxSamplesToPlot')
        %we expect a single argument, a non-negative integer, specifying maximum number of samples to plot in figure
        if (currArg + 1) > nvarargin
            error('switchTool:varargCheck','"maxSamplesToPlot" requies a non-negative integer scalar');
        else
            if isint(varargin{currArg+1}) && isscalar(varargin{currArg+1}) && varargin{currArg+1} >= 0
                maxSamplesToPlot = varargin{currArg+1};
                currArg = currArg + 2;
            else
                error('switchTool:varargCheck','"maxSamplesToPlot" requies a non-negative integer scalar');
            end
        end
    elseif strcmpi(varargin{currArg},'timepoints')
        %we expect a single argument, a non-negative integer vector, specifying which timepoints to use
        if (currArg + 1) > nvarargin
            error('switchTool:varargCheck','"timepoints" requires a non-negative integer vector NOTE: parameter deprecated');
        else
            currArg = currArg + 2;
            disp('NOTE: "timepoints" parameter deprecated, ignoring');
        end
    elseif strcmpi(varargin{currArg},'replicates')
        %we expect a single argument, a non-negative integer vector, specifying which replicates to use
        if (currArg + 1) > nvarargin
            error('switchTool:varargCheck','"replicates" requires a non-negative integer vector NOTE: parameter deprecated');
        else
            currArg = currArg + 2;
            disp('NOTE: "replicates" parameter deprecated, ignoring');
        end
    elseif strcmpi(varargin{currArg},'averageReplicates')
        %we expect a single argument, a logical, specifying if we want to average replicates (not recommended)
        if (currArg + 1) > nvarargin
            error('switchTool:varargCheck','"averageReplicates" requires a logical (true/false) scalar NOTE: parameter deprecated');
        else
            currArg = currArg + 2;
            disp('NOTE: "averageReplicates" parameter deprecated, ignoring');
        end
    else
        error('switchTool:varargCheck', ['Invalid parameter (' int2str(currArg) ') - "' varargin{currArg} '"']);
    end
end

if ~isPlot
    plotSwitchFitting = false;
    plotSamples = false;
end

%if our timescales dont start at 0 the algorithm fails
%therefore we must shift the timescale to accomodate this, and inform the user
% shiftedTimescale = false;
timescaleShift = 0;
if timescale(1) > 0
    %     shiftedTimescale = true;
    timescaleShift = timescale(1);
    timescale = timescale - timescaleShift;
end
%timescale

if switchDelay > 0
    if switchDelay >= (timescale(end)/2)
        error('switchTool:switchDelay','"switchDelay" is too large for timescale');
    end
else
    deltaTime = zeros(1,timepoints-1);
    for x=1:length(deltaTime)
        deltaTime(x) = timescale(x+1) - timescale(x);
    end
    switchDelay = min(deltaTime)*0.75;
end

maxSwitchesDelay = floor((timescale(end)- 2*switchDelay) / switchDelay);
maxSwitchesDelay = min(maxSwitchesDelay,timepoints-2);
if maxSwitchesDelay < maxSwitches
    disp(['Current maximum switch number (' int2str(maxSwitches) ') too large for switch delay']);
    disp(['Using new maximum switch number of ' int2str(maxSwitchesDelay)]);
    maxSwitches = maxSwitchesDelay;
end
if maxSwitches == -1
    maxSwitches = maxSwitchesDelay;
elseif maxSwitches == 0
    maxSwitches = 1;
end
if ~userLambda
    lambda = maxSwitches/2;
end
if lambda > maxSwitches
    disp(['Switch number lambda (' int2str(lambda) ') larger than max switches, setting to max switches (' int2str(maxSwitches) ')']);
    lambda = maxSwitches;
elseif lambda == 0
    lambda = 1;
end

maxswTimes = timescale(end);%timescale(end) - switchDelay;
minswTimes = 0;%switchDelay;
maxDegRate_mRNA = 10^1;    %min half-life: log(2) / 10  < 5 minutes
minDegRate_mRNA = 10^-2; %max half-life: log(2) / 0.01 > 24 hours
maxDegRate_protein = 10^1;    %min protein: log(2) / 10  < 5 minutes
minDegRate_protein = 10^-2; %max protein: log(2) / 0.01 > 24 hours
maxAlpha = 10^2;
minAlpha = 10^-2;


%%% set up priors
%lambda = 4;     %suggested expected number of switches
priorSwitchNum = calculateSwitchNumPrior(maxSwitches,lambda);

changeDimConst = 0.4;


data = rawData;
useDatapoint = data >= 0;
useDatapoint(maskedSamples) = 0;
data(useDatapoint==0) = NaN;

d = reshape(data,timepoints,replicates);
%we have several ways to extract data, depending on input arguments

% we need to do some additional work to check for missing values

Y = reshape(d,timepoints * replicates,1);
data = d';

switch detrend
    %     case 'log-linear'
    %         [rawData trend] = detrendLinear(log(rawData),timescale,replicates);
    %         rawData = exp(rawData)';
    %         trend = exp(trend)';
    
    case 'log-linear'
        disp('Applying log-linear data detrend');
        newData = nan(replicates,timepoints);
        trendData = nan(replicates,timepoints);
        betas = nan(replicates,2);
        for z = 1:replicates
            [detrendData, trend, beta] = detrendLinear(log(data( z,: )),timescale-timescale(1),1);
            newData(z,:) = exp(detrendData)';
            trendData(z,:) = exp(trend)';
            %newData(((z-1)*timepoints+1):(z*timepoints)) = newData(((z-1)*timepoints+1):(z*timepoints)) +  trendData((z-1)*timepoints+1);
            betas(z,:) = beta;
        end
        data = newData;
        Y = reshape(data',timepoints * replicates,1);
    case 'linear'
        disp('Applying linear data detrend');
        newData = nan(replicates,timepoints);
        trendData = nan(replicates,timepoints);
        betas = nan(replicates,2);
        for z = 1:replicates
            [detrendData, trend, beta] = detrendLinear(data(z,:),timescale-timescale(1),1);
            newData(z,:) = detrendData';
            trendData(z,:) = trend';
            %newData(((z-1)*timepoints+1):(z*timepoints)) = newData(((z-1)*timepoints+1):(z*timepoints)) +  trendData((z-1)*timepoints+1);
            betas(z,:) = beta;
        end
        data = newData;
        Y = reshape(data',timepoints * replicates,1);
end


%constants used to calculate precision
TC = sum(Y>=0);
prec_prior_r = 10^1;%0.001;
prec_prior_lambda = 10^1;%0.001;
p_1 = prec_prior_r + 0.5 * TC;

maxData = max(max(data));

minData = min(min(data));


maxP_0 = maxData*2; %should estimate these from data!
minP_0 = max(0,minData*0.5);  %should estimate these from data!


degRate_mRNA = fastgamrnd(prior_deg_m(1),prior_deg_m(2),1);%fastnormrnd(0.75,0.25,1);   %degradation rate of mRNA
degRate_mRNA = max(min(degRate_mRNA,maxDegRate_mRNA),minDegRate_mRNA);

degRate_protein = fastgamrnd(prior_deg_p(1),prior_deg_p(2),1);%fastnormrnd(0.75,0.25,1);   %degradation rate of mRNA
degRate_protein = max(min(degRate_protein,maxDegRate_protein),minDegRate_protein);

if exploreAlpha
    alpha = fastgamrnd(prior_alpha(1),prior_alpha(2),1);%fastnormrnd(1,0.25,1);
    alpha = max(min(alpha,maxAlpha),minAlpha);
else
    alpha = 1;
end

prec = 1;

eHatMat = zeros(replicates,timepoints);
e_hat = ones(replicates*timepoints,1);
Xmatrix = cell(maxSwitches+1,1);
for x = 1:(maxSwitches+1)
    Xmatrix{x} = zeros(timepoints * replicates,x+2);
end

lLikelihoodHistory = zeros(iterations,1);
degRate_mRNAHistory = zeros(iterations,1);
degRate_proteinHistory = zeros(iterations,1);
alphaHistory = zeros(iterations,1);
%P_0History = zeros(iterations,1);
%M_0History = zeros(iterations,1);
swTimesHistory = cell(iterations,1);
swTimesHistory{iterations} = [];
%tausHistory = cell(iterations,1);
%tausHistory{iterations} = [];
sigma2History = zeros(iterations,1);
%mRNAFitHistory = zeros(iterations,timepoints);
%proteinFitHistory = zeros(iterations,timepoints);

swTimes = initialSwTimes - timescaleShift;
if suggestInitialSwitches
    if isempty(initialSwTimes) %user hasnt supplied switch times and wants suggestions from data
        %         %need to update if we have replicates
        %         if replicates > 1
        %             d = median(data);
        %         else
        %             d = data;
        %         end
        %
        %         %simply check for changes in sign of first derivative
        %         g1 = gradient(d)
        %         d = (g1>0) + (g1<0).*-1
        %         swTimes = timescale(diff(d) ~= 0)
        %lets be a little smarter
        f = feval(fit(repmat(timescale',replicates,1),Y,'smoothingspline'),timescale);
        g1 = gradient(f)./max(max(gradient(f)),abs(min(gradient(f))));
        
        maskPos = ((g1 > 0) .* (g1 <= initialSwThreshold)) == 1;
        maskNeg = ((g1 < 0) .* (g1 >= -initialSwThreshold)) == 1;
        
        g1(maskPos) = 0;
        g1(maskNeg) = 0;
        
        d = (g1>0) + (g1<0).*-1;
        
        idx = find(d,1);
        if idx > 0
            curr = d(idx);
            swTimes = timescale(idx);
            for x = 1:length(d)
                if curr == -d(x)
                    swTimes = [swTimes timescale(x)];
                    curr = d(x);
                end
            end
            swTimes = swTimes(swTimes > timescale(1));
            swTimes = swTimes(swTimes < timescale(end));
        end
    else
        suggestInitialSwitches = false;
        disp('Using user supplied initial switch positions');
    end
end

if length(swTimes) > maxSwitches
    swTimes = [];
end

% set up regression methods
regression.type = regressionMethod;
if strcmpi(regression.type,'weightedleastsquares')
    regression.weightsPhi = [];
    regression.weights = [];
    regression.Q = [];
    regression.weights = feval(fit(repmat(timescale',replicates,1),Y,'smoothingspline'),timescale);
    regressionWeightsPhiHistory = nan(iterations,1) ;
end

temperature = 1;

dimChangeUp = nan(iterations,maxSwitches+1);
dimChangeDown = nan(iterations,maxSwitches+1);
%acceptRate = 0;
n = 1;
earlyConverged = false; %this refers to if we pass the burn-in period
burnInIterations = round(iterations * burnIn);
while n <= iterations && ~earlyConverged
    
    if strcmp(regression.type,'weightedleastsquares')
        yphi = log(prec*e_hat.^2) ;
        xphi = -repmat(log(regression.weights),replicates,1) ;
        phi_hat = ((xphi'*xphi)\xphi')*yphi;
        phi_hat = max(min(phi_hat,regressionWeightPhiMax),0);
        regression.weightsPhi = phi_hat;
        q = repmat(regression.weights.^(-regression.weightsPhi),replicates,1);
        regression.Q = diag(q);
    end
    
    %calculate baseline model
    [P_0 M_0 taus] = calculateModel_protein(timescale,swTimes,degRate_mRNA,degRate_protein,alpha,Y,timepoints,replicates,useDatapoint,Xmatrix,regression);
    [mRNA protein] = nStateSwitchODE_protein(timescale,M_0,taus,degRate_mRNA,swTimes,P_0,alpha,degRate_protein);
    %calculate SSE of profile to data
    e_hat = calculateEHat(protein,data,eHatMat,replicates,useDatapoint);
    
    if explorePrec
        if strcmpi(regressionMethod,'weightedleastsquares')
            sse = e_hat'*(regression.Q\e_hat);
        else
            sse = sum(e_hat .^ 2);
        end
        
        p_2 = prec_prior_lambda + 0.5 * sse;
        
        %calculate precision (used for sigma_sq) - Gibbs
        prec = (1/p_2) * randg(p_1);
    end
    lLikelihood = logLikelihood(e_hat,prec,regression) * temperature;
    
    
    %update delta_p - MH
    %degRateProposed = exp( log(degRate) + (rand(1)/2 - 0.25) );
    if useLogExplore
        degRateProposed = exp(log(degRate_protein) + fastnormrnd(0,0.25,1));
        while degRateProposed < minDegRate_protein || maxDegRate_protein < degRateProposed
            degRateProposed = exp(log(degRate_protein) + fastnormrnd(0,0.25,1));
        end
        proposalRatio = degRateProposed / degRate_protein;
    else
        degRateProposed = degRate_protein + fastnormrnd(0,0.25,1);
        while degRateProposed < minDegRate_protein || maxDegRate_protein < degRateProposed
            degRateProposed = degRate_protein + fastnormrnd(0,0.25,1);
        end
        proposalRatio = 1;
    end
    %degRateProposed = min(degRateProposed,maxDegRate);
    %degRateProposed = max(degRateProposed,minDegRate);
    
    %     if degRateProposed >= minDegRate && maxDegRate > degRateProposed
    %calculate model with proposed degradation rate
    [P_0Proposed M_0Proposed tausProposed] = calculateModel_protein(timescale,swTimes,degRate_mRNA,degRateProposed,alpha,Y,timepoints,replicates,useDatapoint,Xmatrix,regression);
    [mRNAProposed proteinProposed] = nStateSwitchODE_protein(timescale,M_0Proposed,tausProposed,degRate_mRNA,swTimes,P_0Proposed,alpha,degRateProposed);
    e_hat = calculateEHat(proteinProposed,data,eHatMat,replicates,useDatapoint);
    lLikelihoodProposed = logLikelihood(e_hat,prec,regression) * temperature;
    
    lLikelihoodRatio = exp(lLikelihoodProposed - lLikelihood);
    priorRatio = gampdf(degRateProposed,prior_deg_p(1),prior_deg_p(2)) /  gampdf(degRate_protein,prior_deg_p(1),prior_deg_p(2));
    
    %acceptance: likelihood ratio * prior proposal * proposal
    acceptanceDegRate = min(1, lLikelihoodRatio * priorRatio * proposalRatio);
    
    if sum(tausProposed < 0) > 0
        noFail = 0;
    else
        noFail = 1;
    end
    acceptanceDegRate = acceptanceDegRate * (M_0Proposed >= 0) * (P_0Proposed >= minP_0) * (P_0 <= maxP_0) * noFail;
    %     else
    %         acceptanceDegRate = 0;
    %     end
    
    if rand(1) <= acceptanceDegRate
        degRate_protein = degRateProposed;
        lLikelihood = lLikelihoodProposed;
        %acceptRate = acceptRate + 1;
    end
    
    %update delta_m - MH
    %degRateProposed = exp( log(degRate) + (rand(1)/2 - 0.25) );
    if useLogExplore
        degRateProposed = exp(log(degRate_mRNA) + fastnormrnd(0,0.25,1));
        while degRateProposed < minDegRate_mRNA || maxDegRate_mRNA < degRateProposed
            degRateProposed = exp(log(degRate_mRNA) + fastnormrnd(0,0.25,1));
        end
        proposalRatio = degRateProposed / degRate_mRNA;
    else
        degRateProposed = degRate_mRNA + fastnormrnd(0,0.25,1);
        while degRateProposed < minDegRate_mRNA || maxDegRate_mRNA < degRateProposed
            degRateProposed = degRate_mRNA + fastnormrnd(0,0.25,1);
        end
        proposalRatio = 1;
    end
    %degRateProposed = min(degRateProposed,maxDegRate);
    %degRateProposed = max(degRateProposed,minDegRate);
    
    %     if degRateProposed >= minDegRate && maxDegRate > degRateProposed
    %calculate model with proposed degradation rate
    [P_0Proposed M_0Proposed tausProposed] = calculateModel_protein(timescale,swTimes,degRateProposed,degRate_protein,alpha,Y,timepoints,replicates,useDatapoint,Xmatrix,regression);
    [mRNAProposed proteinProposed] = nStateSwitchODE_protein(timescale,M_0Proposed,tausProposed,degRateProposed,swTimes,P_0Proposed,alpha,degRate_protein);
    e_hat = calculateEHat(proteinProposed,data,eHatMat,replicates,useDatapoint);
    lLikelihoodProposed = logLikelihood(e_hat,prec,regression) * temperature;
    
    lLikelihoodRatio = exp(lLikelihoodProposed - lLikelihood);
    priorRatio = gampdf(degRateProposed,prior_deg_m(1),prior_deg_m(2)) /  gampdf(degRate_mRNA,prior_deg_m(1),prior_deg_m(2));
    
    %acceptance: likelihood ratio * prior proposal * proposal
    acceptanceDegRate = min(1, lLikelihoodRatio * priorRatio * proposalRatio);
    
    if sum(tausProposed < 0) > 0
        noFail = 0;
    else
        noFail = 1;
    end
    acceptanceDegRate = acceptanceDegRate * (M_0Proposed >= 0) * (P_0Proposed >= minP_0) * (P_0 <= maxP_0) * noFail;
    %     else
    %         acceptanceDegRate = 0;
    %     end
    
    if rand(1) <= acceptanceDegRate
        degRate_mRNA = degRateProposed;
        lLikelihood = lLikelihoodProposed;
        %acceptRate = acceptRate + 1;
    end
    
    %update alpha - MH
    if exploreAlpha
        if useLogExplore
            alphaProposed = exp(log(alpha) + fastnormrnd(0,0.5,1));
            while alphaProposed < minAlpha || maxAlpha < alphaProposed
                alphaProposed = exp(log(alpha) + fastnormrnd(0,0.5,1));
            end
            proposalRatio = alphaProposed / alpha;
        else
            alphaProposed = alpha + fastnormrnd(0,0.25,1);
            while alphaProposed < minAlpha || maxAlpha < alphaProposed
                alphaProposed = alpha + fastnormrnd(0,0.25,1);
            end
            proposalRatio = 1;
        end
        %degRateProposed = min(degRateProposed,maxDegRate);
        %degRateProposed = max(degRateProposed,minDegRate);
        
        %     if degRateProposed >= minDegRate && maxDegRate > degRateProposed
        %calculate model with proposed alpha
        [P_0Proposed M_0Proposed tausProposed] = calculateModel_protein(timescale,swTimes,degRate_mRNA,degRate_protein,alphaProposed,Y,timepoints,replicates,useDatapoint,Xmatrix,regression);
        [mRNAProposed proteinProposed] = nStateSwitchODE_protein(timescale,M_0Proposed,tausProposed,degRate_mRNA,swTimes,P_0Proposed,alphaProposed,degRate_protein);
        e_hat = calculateEHat(proteinProposed,data,eHatMat,replicates,useDatapoint);
        lLikelihoodProposed = logLikelihood(e_hat,prec,regression) * temperature;
        
        lLikelihoodRatio = exp(lLikelihoodProposed - lLikelihood);
        priorRatio = gampdf(alphaProposed,prior_alpha(1),prior_alpha(2)) /  gampdf(alpha,prior_alpha(1),prior_alpha(2));
        
        %acceptance: likelihood ratio * prior proposal * proposal
        acceptanceAlpha = min(1, lLikelihoodRatio * priorRatio * proposalRatio);
        
        if sum(tausProposed < 0) > 0
            noFail = 0;
        else
            noFail = 1;
        end
        acceptanceAlpha = acceptanceAlpha * (M_0Proposed >= 0) * (P_0Proposed >= minP_0) * (P_0 <= maxP_0) * noFail;
        %     else
        %         acceptanceDegRate = 0;
        %     end
        
        if rand(1) <= acceptanceAlpha
            alpha = alphaProposed;
            lLikelihood = lLikelihoodProposed;
            %acceptRate = acceptRate + 1;
        end
    end
    
    %update switch position/number
    switchNum = length(swTimes);
    
    %we only allow single dimension jumps, so only have three moves
    if switchNum == 0
        pBirthOne = 0;
        if maxSwitches > 0
            pBirthOne = 1;
        end
        pDeathOne = 0;
        pMove = 0;
    else
        if switchNum < maxSwitches
            pBirthOne = changeDimConst * min(1,priorSwitchNum(switchNum + 2) / priorSwitchNum(switchNum + 1));
        else
            pBirthOne = 0;
        end
        if switchNum > 0
            pDeathOne = changeDimConst * min(1,priorSwitchNum(switchNum) / priorSwitchNum(switchNum +1));
        else
            pDeathOne = 0;
        end
        
        pMove = 1 - pBirthOne - pDeathOne;
    end
    
    r = rand(1);
    acceptanceSwitch = 0;
    if r <= pMove
        %Move a single switch point
        
        swTimesProposed = swTimes;
        %pick a switch uniformly
        switchToMove = randi(switchNum);
        %we move the switch (again uniformly) between the previous and next switch
        if switchToMove == 1
            minRange = minswTimes;
            if switchNum == 1
                maxRange = maxswTimes;
            else
                maxRange = swTimes(2) - switchDelay;
            end
        else
            minRange = swTimes(switchToMove-1) + switchDelay;
            if switchToMove == switchNum
                maxRange = maxswTimes;
            else
                maxRange = swTimes(switchToMove + 1) - switchDelay;
            end
        end
        range = maxRange - minRange;
        if range > 0
            move = range * rand(1);
            swTimesProposed(switchToMove) = minRange + move;
            
            %calculate model with proposed swTimes
            [P_0Proposed M_0Proposed tausProposed] = calculateModel_protein(timescale,swTimesProposed,degRate_mRNA,degRate_protein,alpha,Y,timepoints,replicates,useDatapoint,Xmatrix,regression);
            [mRNAProposed proteinProposed] = nStateSwitchODE_protein(timescale,M_0Proposed,tausProposed,degRate_mRNA,swTimesProposed,P_0Proposed,alpha,degRate_protein);
            e_hat = calculateEHat(proteinProposed,data,eHatMat,replicates,useDatapoint);
            lLikelihoodProposed = logLikelihood(e_hat,prec,regression) * temperature;
            
            lLikelihoodRatio = exp(lLikelihoodProposed - lLikelihood);
            
            distanceToSwitch = [maxRange - swTimesProposed(switchToMove), swTimesProposed(switchToMove) - minRange, maxRange - swTimes(switchToMove), swTimes(switchToMove) - minRange];
            acceptanceSwitch = min(1,lLikelihoodRatio * ( (distanceToSwitch(1) * distanceToSwitch(2)) / (distanceToSwitch(3) * distanceToSwitch(4)) ) );
        end
    elseif r <= (pMove + pBirthOne)
        %Add a single switch point
        
        %new switch proposed uniformly over entire timescale
        maxRange = maxswTimes;
        minRange = minswTimes;
        range = maxRange - minRange;
        newSwitch = (range * rand(1)) + minRange;
        %need to find interval in which this new switch falls
        if switchNum > 0
            foundSwitch = false;
            %check beginning and end separately
            if minRange <= newSwitch && newSwitch <= swTimes(1)
                insertSwitch = 1;
                maxRange = swTimes(1) - switchDelay;
            else
                currSwitch = 1;
                while ~foundSwitch && currSwitch < switchNum
                    if newSwitch < swTimes(currSwitch+1)
                        insertSwitch = currSwitch+1;
                        minRange = swTimes(currSwitch) + switchDelay;
                        maxRange = swTimes(currSwitch+1) - switchDelay;
                        foundSwitch = true;
                    end
                    currSwitch = currSwitch + 1;
                end
                %if its not found, then we know its at the end
                if ~foundSwitch
                    minRange = swTimes(switchNum) + switchDelay;
                    maxRange = maxswTimes;
                    insertSwitch = switchNum + 1;
                end
            end
        else
            insertSwitch = 1;
        end
        swTimesProposed = zeros(1,switchNum + 1);
        for x = 1:(insertSwitch-1)
            swTimesProposed(x) = swTimes(x);
        end
        swTimesProposed(insertSwitch) = newSwitch;
        for x = (insertSwitch+1):(switchNum+1)
            swTimesProposed(x) = swTimes(x-1);
        end
        range = maxRange - minRange;
        if range > 0
            %calculate model with proposed swTimes
            [P_0Proposed M_0Proposed tausProposed] = calculateModel_protein(timescale,swTimesProposed,degRate_mRNA,degRate_protein,alpha,Y,timepoints,replicates,useDatapoint,Xmatrix,regression);
            [mRNAProposed proteinProposed] = nStateSwitchODE_protein(timescale,M_0Proposed,tausProposed,degRate_mRNA,swTimesProposed,P_0Proposed,alpha,degRate_protein);
            e_hat = calculateEHat(proteinProposed,data,eHatMat,replicates,useDatapoint);
            lLikelihoodProposed = logLikelihood(e_hat,prec,regression) * temperature;
            
            lLikelihoodRatio = exp(lLikelihoodProposed - lLikelihood);
            
            %we know thw range is positive (including the switch delay on either side, so we just need to calculate how many switchDelay instances
            %our time space for switches is reduced by enforcing a switch delay between switches
            %invalidLength = (length(swTimes) + 1 + 2) * switchDelay;
            invalidLength = switchDelay * 2;
            for m = 1:length(swTimes)
                if m == 1
                    left = minswTimes;
                else
                    left = swTimes(m-1);
                end
                invalidLength = invalidLength + min(swTimes(m) - left,switchDelay);
                
                if m == length(swTimes)
                    invalidLength = invalidLength + min(maxswTimes-swTimes(m),switchDelay);
                end
            end
            
            %priorRatio = (priorSwitchNum(switchNum+2) / priorSwitchNum(switchNum +1)) * ((2 * (switchNum + 1) * (2 * switchNum + 3)) / ((maxswTimes-minswTimes) ^ 2)) * (((newSwitch - minRange) * (maxRange - newSwitch)) / (maxRange - minRange));
            %add in invalid length term
            priorRatio = (priorSwitchNum(switchNum+2) / priorSwitchNum(switchNum +1)) * (((2 * switchNum + 1) * (2 * switchNum + 3)) / ((timescale(end) - invalidLength)^2)) * (((newSwitch - minRange) * (maxRange - newSwitch)) / (maxRange - minRange));
            
            pDeath1 = changeDimConst * min(1,priorSwitchNum(switchNum + 1) / priorSwitchNum(switchNum + 2));
            %proposalRatio = (pDeath1 * (maxswTimes * minswTimes)) / (pBirthOne * (switchNum + 2)); %spotted by Kirsty, should be maxswTimes-minSwTimes
            %proposalRatio = (pDeath1 * (maxswTimes - minswTimes)) / (pBirthOne * (switchNum + 2));
            %add in invalid length term
            proposalRatio = (pDeath1 * ((timescale(end) - invalidLength))) / (pBirthOne * (switchNum + 2));
            acceptanceSwitch = min(1,lLikelihoodRatio * priorRatio * proposalRatio );
            
            %record log likelihood ratio
            dimChangeUp(n,switchNum+1) = lLikelihoodProposed - lLikelihood;
        else
            swTimesProposed = swTimes;
        end
    elseif r <= (pMove + pBirthOne + pDeathOne)
        %Remove a single switch point
        
        switchToRemove = randi(switchNum);
        if switchToRemove == 1
            minRange = minswTimes;
            if switchNum == 1
                maxRange = maxswTimes;
            else
                maxRange = swTimes(2) - switchDelay;
            end
        else
            minRange = swTimes(switchToRemove-1) + switchDelay;
            if switchNum == switchToRemove
                maxRange = maxswTimes;
            else
                maxRange = swTimes(switchToRemove+1) - switchDelay;
            end
        end
        swTimesProposed = [swTimes(1:(switchToRemove-1)) swTimes((switchToRemove+1):switchNum)];
        oldSwitch = swTimes(switchToRemove);
        %calculate model with proposed swTimes
        [P_0Proposed M_0Proposed tausProposed] = calculateModel_protein(timescale,swTimesProposed,degRate_mRNA,degRate_protein,alpha,Y,timepoints,replicates,useDatapoint,Xmatrix,regression);
        [mRNAProposed proteinProposed] = nStateSwitchODE_protein(timescale,M_0Proposed,tausProposed,degRate_mRNA,swTimesProposed,P_0Proposed,alpha,degRate_protein);
        e_hat = calculateEHat(proteinProposed,data,eHatMat,replicates,useDatapoint);
        lLikelihoodProposed = logLikelihood(e_hat,prec,regression) * temperature;
        lLikelihoodRatio = exp(lLikelihoodProposed - lLikelihood);
        
        invalidLength = switchDelay * 2;
        for m = 1:length(swTimes)
            if m == 1
                left = minswTimes;
            else
                left = swTimes(m-1);
            end
            invalidLength = invalidLength + min(swTimes(m) - left,switchDelay);
            
            if m == length(swTimes)
                invalidLength = invalidLength + min(maxswTimes-swTimes(m),switchDelay);
            end
        end
        
        %length to top, change big interval over smaller intervals
        %priorRatio = (priorSwitchNum(switchNum) / priorSwitchNum(switchNum + 1)) * (( (maxswTimes-minswTimes) ^ 2) / (2 * (switchNum + 1) * (2 * switchNum + 3) )) * ((maxRange - minRange) / ((oldSwitch - minRange) * (maxRange - oldSwitch)));
        priorRatio = (priorSwitchNum(switchNum) / priorSwitchNum(switchNum + 1)) * (( (timescale(end)- invalidLength)^2) / ((2 * switchNum + 1) * (2 * switchNum + 3) )) * ((maxRange - minRange) / ((oldSwitch - minRange) * (maxRange - oldSwitch)));
        pBirth1 = changeDimConst * min(1,priorSwitchNum(switchNum+1) / priorSwitchNum(switchNum));
        %birth on top + relabel
        %proposalRatio = ((pBirth1 * (switchNum) / pDeathOne * (maxswTimes-minswTimes)));
        proposalRatio = ((pBirth1 * (switchNum) / pDeathOne * (timescale(end) - invalidLength)));
        acceptanceSwitch = min(1,lLikelihoodRatio * priorRatio * proposalRatio );
        
        %record log likelihood ratio
        dimChangeDown(n,switchNum+1) = lLikelihoodProposed - lLikelihood;
    end
    
    
    if acceptanceSwitch == 0 || sum(tausProposed < 0) > 0
        noFail = 0;
    else
        noFail = 1;
    end
    
    %ensure on-off structure
    if acceptanceSwitch > 0 && noFail
        switchesRemoved = 0;
        if length(swTimesProposed) > 1
            if forceOnOff && brRatioTol > 0
                switchesRemoved = removeSameTypeOrRateSwitches(birthRatesProposed,degRateProposed,brRatioTol);
            elseif ~forceOnOff && brRatioTol > 0
                switchesRemoved = removeSameRateSwitches(birthRatesProposed,degRateProposed,brRatioTol);
            elseif forceOnOff && brRatioTol <= 0
                switchesRemoved = removeSameTypeSwitches(birthRatesProposed);
            end
        elseif length(swTimesProposed) == 1 && brRatioTol > 0
            switchesRemoved = removeSameRateSwitches(birthRatesProposed,degRateProposed,brRatioTol);
        end
        if switchesRemoved
            acceptanceSwitch = 0;
        end
    end
    
    %further checking of initial expression value and negative birth rates (result of previous checking - noFail)
    if acceptanceSwitch > 0
        acceptanceSwitch = acceptanceSwitch * (M_0Proposed >= 0) * (P_0Proposed >= minP_0) * (P_0 <= maxP_0) * noFail;
    end
    
    if rand(1) <= acceptanceSwitch
        swTimes = swTimesProposed;
        lLikelihood = lLikelihoodProposed;
    end
    
    [P_0 M_0 taus] = calculateModel_protein(timescale,swTimes,degRate_mRNA,degRate_protein,alpha,Y,timepoints,replicates,useDatapoint,Xmatrix,regression);
    [mRNA protein] = nStateSwitchODE_protein(timescale,M_0,taus,degRate_mRNA,swTimes,P_0,alpha,degRate_protein);
    %     mRNAFitHistory(n,:) = mRNA;
    %     proteinFitHistory(n,:) = protein;
    lLikelihoodHistory(n) = lLikelihood;
    %     M_0History(n) = M_0;
    %     P_0History(n) = P_0;
    swTimesHistory{n} = swTimes + timescaleShift;
    %     tausHistory{n} = taus;
    
    sigma2History(n) = 1 / prec;
    
    degRate_mRNAHistory(n) = degRate_mRNA;
    degRate_proteinHistory(n) = degRate_protein;
    alphaHistory(n) = alpha;
    
    if strcmp(regression.type,'weightedleastsquares')
        regressionWeightsPhiHistory(n) = regression.weightsPhi;
    end
    
    %check to see if we have hit the end of the burn in period
    if n == burnInIterations
        changeUp = cell(maxSwitches+1,1);
        changeUpBurnIn = zeros(maxSwitches+1,1);
        for x = 1:(maxSwitches+1)
            changeUp{x} = dimChangeUp( isnan(dimChangeUp(:,x)) == 0,x);
            validUp = dimChangeUp(1:burnInIterations,x);
            changeUpBurnIn(x) = mean( validUp(isnan(validUp) == 0) );
        end
        %changeUpBurnIn
        if dimChangeThreshold > 0
            earlyConverged = sum(changeUpBurnIn >= dimChangeThreshold) == 0;
        end
    end
    n = n + 1;
end

usableIterations = iterations - round(iterations * burnIn);
startIteration = iterations - usableIterations + 1;
%     samples = [swTimesHistory{ startIteration:end }];

profile = struct;
profile.profileName = geneLocus;
profile.modelType = 'protein';
profile.timescale = trueTimescale;
profile.timepoints = timepoints;
profile.replicates = replicates;
profile.data = Y;
profile.useDatapoint = useDatapoint;
profile.dataDetrend = detrend;

%construct parameters structure
params = struct;
params.iterations = iterations;
params.forceOnOff = forceOnOff;
params.maxSwitches = maxSwitches;
params.brRatioTolerance = brRatioTol;
params.burnIn = burnIn;
params.minSwitchStrength = strengthThreshold;
params.switchEvidence = dimChangeThreshold;
params.useInitialSwitchSuggest = suggestInitialSwitches;
params.initialSwitches = initialSwTimes;
params.initialSwitchThreshold = initialSwThreshold;
params.startIteration = startIteration;
params.percentiles = percentiles;
params.switchConfidences = confidences;
params.confidence = confidence;
params.estimationPoints = estimationPoints;
params.mRNADegradationRatePrior = prior_deg_m;
params.proteinDegradationRatePrior = prior_deg_p;
params.translationRatePrior = prior_alpha;
params.regressionMethod = regression.type;
if strcmpi(regression.type,'weightedleastsquares')
    params.regressionWeights = regression.weights;
end
params.logExplore = useLogExplore;
params.samplePrecision = explorePrec;
params.sampleAlpha = exploreAlpha;
params.switchNumberPrior = lambda;
params.switchDelay = switchDelay;
params.switchBaselineFactor = switchBaselineFactor;
params.maxSwitchDeviationFactor = maxSwitchDeviationFactor;
params.maskedSamples = maskedSamples;
params.totalSamplesUsed = sum(useDatapoint);
params.maxSamplesToUse = maxSamplesToUse;
params.maxSamplesToPlot = maxSamplesToPlot;

samples = struct;
samples.degradationRate_mRNAHistory = degRate_mRNAHistory;
samples.degradationRate_proteinHistory = degRate_proteinHistory;
samples.swTimesHistory = swTimesHistory;
% samples.tausHistory = tausHistory;
% samples.M_0History = M_0History;
% samples.P_0History = P_0History;
samples.logLikelihoodHistory = lLikelihoodHistory;
samples.sigma2History = sigma2History;
samples.alphaHistory = alphaHistory;
% samples.fit_mRNAHistory = mRNAFitHistory;
% samples.fit_proteinHistory = proteinFitHistory;
samples.lLikelihoodHistory = lLikelihoodHistory;
if strcmpi(regression.type,'weightedleastsquares')
    samples.regressionWeightsPhiHistory = regressionWeightsPhiHistory;
end

%construct posterior distributions
posteriors = extractPosteriorDistributions(profile,samples,params);

if isPlot
    if plotSamples
        plotSwitch(profile,posteriors,params,figHandle,samples);
    else
        plotSwitch(profile,posteriors,params,figHandle);
    end
    if plotDegDist
        figure('Name','mRNA degradation rate distributions','NumberTitle','off','WindowStyle','docked');
        t = 0.001:0.01:3;
        
        hold on;
        plot(t,gampdf(t,prior_deg_m(1), prior_deg_m(2)),'--k','linewidth',2);
        %if fit.posteriors.switchDistribution.switchNumber>0
        m = fit.posteriors.degradationRate_mRNA.mean;
        v = fit.posteriors.degradationRate_mRNA.standardDeviation^2;
        plot(t,gampdf(t,m*m / v, v / m),'b','linewidth',2);
        %end
        hold off;
        figure('Name','protein degradation rate distributions','NumberTitle','off','WindowStyle','docked');
        t = 0.001:0.01:3;
        
        hold on;
        plot(t,gampdf(t,prior_deg_p(1), prior_deg_p(2)),'--k','linewidth',2);
        %if fit.posteriors.switchDistribution.switchNumber>0
        m = fit.posteriors.degradationRate_protein.mean;
        v = fit.posteriors.degradationRate_protein.standardDeviation^2;
        plot(t,gampdf(t,m*m / v, v / m),'b','linewidth',2);
        %end
        hold off;
    end
end


pause(1);
end

% function [initialExp birthRates] = calculateProteinModelMissingData(timescale,swTimes,degRate,Y,timepoints,replicates,useSamples,Xmatrix)
% X = nStateSwitchModel(timescale,swTimes,degRate);
% %X = repmat(X,replicates,1);
% X1 = Xmatrix{length(swTimes)+1};
% for z = 1:replicates
%     X1( (timepoints * (z-1) + 1):(timepoints * z),:) = X;
% end
% X = X1(useSamples,:);
% Y = Y(useSamples);
% %least squares regression to obtain model initial exp and birth rates
% %alpha = inv(X' * X) * X' * Y;
% alpha = (X' * X) \ X' * Y;
%
% initialExp = alpha(1);
% birthRates = alpha(2:length(alpha)) * degRate;
% for m = 2:length(birthRates)
%     birthRates(m) = birthRates(m) + birthRates(m-1);
% end
%
% end

function [taus] = getTausHistory(means,sDevs,tausHistory,sTimesHistory)

taus = nan(length(tausHistory),length(means)+1);

swNum = length(means);

count = 1;
for x = 1:length(tausHistory)
    tau = tausHistory{x}';
    sTimes = sTimesHistory{x};
    if length(sTimes) == swNum
        if swNum == 0
            taus(count,:) = tau;
            count = count + 1;
        elseif(length(means) == length(sTimes)) && (length(means) == length(sDevs))
            %we know we have the same number of switches, now do those switches match with our fitted switches
            if sum( (sTimes >= (means - (1.96 .* sDevs))) .* (sTimes <= (means + (1.96 .* sDevs))) ) == swNum
                %we have the correct number of matching switches...include this set of birthRates
                taus(count,:) = tau;
                count = count + 1;
            end
        else
            disp('Incorrect mean/sDevs/sTimes vector');
            means
            sDevs
            sTimes
            swNum
            tau
        end
    end
end

taus = taus(1:(count-1),:);

end

function [switchesRemoved] = removeSameTypeOrRateSwitches(birthRates,degRate,tolerance)
nR = length(birthRates);
switchesRemoved = 0;

%check rates
adjustedRates = birthRates ./ degRate;
if sum(abs(adjustedRates(2:nR) - adjustedRates(1:(nR-1))) < tolerance) > 0
    switchesRemoved = 1;
    return;
end

%check if we have 'on-off' structure
%can we simplify and speed this up???
x = 2;
while ~switchesRemoved && x <= (nR-1)
    prevRate = birthRates(x-1);
    currRate = birthRates(x);
    nextRate = birthRates(x+1);
    if ((prevRate < currRate) && (currRate < nextRate)) || ((prevRate > currRate) && (currRate > nextRate))
        switchesRemoved = 1;
        return;
    end
    
    x = x + 1;
end

end

function [switchesRemoved] = removeSameTypeSwitches(birthRates)
nR = length(birthRates);
switchesRemoved = 0;
x = 2;
while ~switchesRemoved && x <= (nR-1)
    prevRate = birthRates(x-1);
    currRate = birthRates(x);
    nextRate = birthRates(x+1);
    %check if we have 'on-off' structure
    if ((prevRate < currRate) && (currRate < nextRate)) || ((prevRate > currRate) && (currRate > nextRate))
        switchesRemoved = 1;
        return;
    end
    
    x = x + 1;
end

end

function [switchesRemoved] = removeSameRateSwitches(birthRates,degRate,tolerance)
nR = length(birthRates);
switchesRemoved = 0;
adjustedRates = birthRates ./ degRate;
if sum(abs(adjustedRates(2:nR) - adjustedRates(1:(nR-1))) < tolerance) > 0
    switchesRemoved = 1;
    return;
end

end

function [y trend beta] = detrendLinear(data,timescale,replicates)

t = timescale ./ timescale(end);
t=t';
data=data';

%least squares regression
X  = [repmat(t,1,replicates) ones(length(t) * replicates,1)];
beta = (X' * X) \ X' * data;
trend = (t.*beta(1)) + beta(2);
y = data - trend;

end

function prior = calculateSwitchNumPrior(maxSwitches,lambda)
% prior on switch num is a truncated poisson distribution (capped at max switches)
prior = zeros(maxSwitches+1,1);

cumProb = 0;
for n = 0:maxSwitches
    prior(n+1) = exp(-lambda) * (lambda^n / factorial(n));
    cumProb = cumProb + prior(n+1);
end
remainder = 1 - cumProb;

%prior(end) = prior(end) + remainder;

% propToAdd = remainder / (maxSwitches + 1);
% for n = 0:maxSwitches
%     prior(n+1) = prior(n+1) + propToAdd;
% end
end

function [e_hat] = calculateEHat(profile,data,eHatMat,nReps,useDatapoint)
%[nReps timepoints] = size(data);
for x = 1:nReps
    eHatMat(x,:) = profile;
end
% e_hat = repmat(profile,nReps,1) - data;
e_hat = eHatMat - data;
e_hatT = e_hat';
e_hat = e_hatT(:);
e_hat = e_hat(useDatapoint);
end

function r = fastnormrnd(mu,sigma,numRands)
r = randn(1,numRands) .* sigma + mu;
end

function r = fastgamrnd(alpha,beta,numRands)
r = beta .* randg(alpha,1,numRands);
end

function i = isint(x)
i = (isnumeric(x) && isscalar(x)) .* (sum(round(x) == x) == length(x));
end

function [value] = getPercentile(data,percentile)
n = length(data);
%we know data is fine and sorted
%now get the percentiles
value = data(floor((n / 100) * percentile + 0.5));
end
